# Supplementary material for: Network Analysis Combining Proteomics and Metabolomics Reveals New Insights Into Early Responses of Eucalyptus grandis During Rust Infection
Source: Front Plant Sci. 2021 Jan 7;11:604849. doi: 10.3389/fpls.2020.604849 (PMC7817549; doi:10.3389/fpls.2020.604849)
Supplement: Supplementary Table 1 — Top 50 metabolites (m/z) identified by multivariate empirical bayes analysis. [file Table_1.XLSX]

## Sheet: Plan1
Table S1. Top 50 metabolites (m/z) identified by Multivariate Empirical Bayes Analysis
m/z	Hotelling-T2
615.089	12082
521.143	9871.1
587.157	7559.5
615.09	7551.8
447.092	7284.2
935.074	7201.5
399.128	6977
955.136	6964
467.031	6951
301.036	6771.4
487.152	6566.9
249.105	6237.1
489.089	6163.6
784.068	6163.3
865.177	6016.7
915.087	5811.1
935.074	5689.8
375.065	5478.1
267.117	5407.5
207.1	5326.1
477.046	5234
455.153	5171.2
858.058	5137.3
813.073	5109.1
511.086	5064.1
380.988	5005
817.252	4915.2
533.183	4895.7
505.092	4854.8
459.151	4839.1
783.057	4792
459.178	4762.7
985.115	4747
844.058	4737
169.085	4680.8
191.052	4606.9
487.147	4606.5
857.05	4595
717.161	4505.5
529.199	4489.7
860.074	4378
533.179	4328.7
477.099	4295.1
473.198	4269
337.089	4245.1
865.176	4242.4
511.087	4234.3
909.108	4177.7
336.106	4160.1
445.144	4110.6
