# Supplementary material for: Network Analysis Combining Proteomics and Metabolomics Reveals New Insights Into Early Responses of Eucalyptus grandis During Rust Infection
Source: Front Plant Sci. 2021 Jan 7;11:604849. doi: 10.3389/fpls.2020.604849 (PMC7817549; doi:10.3389/fpls.2020.604849)
Supplement: Supplementary Table 2 — Resistant_0H_R-turquoise. [file Table_2.XLSX]

## Sheet: RES_ProteinModule-turquoise
#pacId	locusName	transcriptName	peptideName	Pfam	Panther	KOG	KEGG/ec	KO	GO	Best-hit-arabi-name	arabi-symbol	arabi-defline
32048358	Eucgr.A00018	Eucgr.A00018.2	Eucgr.A00018.2.p	PF04012	PTHR31088,PTHR31088:SF6					AT1G65260.1	PTAC4,VIPP1	plastid transcriptionally active 4
32048504	Eucgr.A00868	Eucgr.A00868.1	Eucgr.A00868.1.p	PF06415,PF01676	PTHR31637,PTHR31637:SF3		5.4.2.12,5.4.2.11	K15633	GO:0030145,GO:0006007,GO:0005737,GO:0004619,GO:0046872,GO:0003824	AT3G08590.1		Phosphoglycerate mutase, 2,3-bisphosphoglycerate-independent
32047742	Eucgr.A01408	Eucgr.A01408.1	Eucgr.A01408.1.p	PF00428	PTHR21141	KOG1762		K02942		AT5G24510.1		60S acidic ribosomal protein family
32047901	Eucgr.A01774	Eucgr.A01774.2	Eucgr.A01774.2.p	PF11264	PTHR34793,PTHR34793:SF1				GO:0015979,GO:0010207	AT2G20890.1	PSB29,THF1	photosystem II reaction center PSB29 protein
32046676	Eucgr.A01781	Eucgr.A01781.3	Eucgr.A01781.3.p	PF03737	PTHR33254,PTHR33254:SF4		4.1.1.3			AT3G02770.1		Ribonuclease E inhibitor RraA/Dimethylmenaquinone methyltransferase
32048908	Eucgr.A01796	Eucgr.A01796.1	Eucgr.A01796.1.p	PF08100,PF00891	PTHR11746,PTHR11746:SF111	KOG3178			GO:0046983,GO:0008171	AT4G35160.1		O-methyltransferase family protein
32048077	Eucgr.A01813	Eucgr.A01813.1	Eucgr.A01813.1.p	PF13098	PTHR10438,PTHR10438:SF300	KOG0910	1.8.1.8	K03671	GO:0045454,GO:0015035,GO:0006662	AT4G03520.1	ATHM2	Thioredoxin superfamily protein
32048811	Eucgr.A02100	Eucgr.A02100.1	Eucgr.A02100.1.p	PF16550	PTHR22904,PTHR22904:SF373	KOG1308				AT5G16620.1	ATTIC40,PDE120,TIC40	hydroxyproline-rich glycoprotein family protein
32048080	Eucgr.A02371	Eucgr.A02371.1	Eucgr.A02371.1.p	PF03719,PF00333	PTHR13718,PTHR13718:SF69	KOG0877		K02981	GO:0006412,GO:0005840,GO:0003735,GO:0003723	AT3G57490.1		Ribosomal protein S5 family protein
32049106	Eucgr.A02374	Eucgr.A02374.2	Eucgr.A02374.2.p	PF05691	PTHR31268,PTHR31268:SF9					AT3G57520.1	AtSIP2,SIP2	seed imbibition 2
32049092	Eucgr.A02448	Eucgr.A02448.1	Eucgr.A02448.1.p	PF13561	PTHR24322,PTHR24322:SF411	KOG0725	1.3.1.9	K00208		AT2G05990.2	ENR1,MOD1	NAD(P)-binding Rossmann-fold superfamily protein
32048706	Eucgr.A02656	Eucgr.A02656.1	Eucgr.A02656.1.p	PF01656,PF02881,PF02978	PTHR11564,PTHR11564:SF19		3.6.5.4	K03106	GO:0006614,GO:0005525,GO:0048500,GO:0008312	AT5G03940.1	54CP,CPSRP54,FFC,SRP54CP	chloroplast signal recognition particle 54 kDa subunit
32046434	Eucgr.A02714	Eucgr.A02714.1	Eucgr.A02714.1.p	PF13414,PF04969,PF05002	PTHR22904,PTHR22904:SF344	KOG1309		K12795		AT4G11260.1	ATSGT1B,EDM1,ETA3,RPR1,SGT1B	phosphatase-related
32047832	Eucgr.A02910	Eucgr.A02910.1	Eucgr.A02910.1.p	PF08240,PF00107	PTHR11695,PTHR11695:SF578	KOG1197	1.6.5.5		GO:0055114,GO:0016491,GO:0008270	AT5G61510.1		GroES-like zinc-binding alcohol dehydrogenase family protein
32048410	Eucgr.A02930	Eucgr.A02930.1	Eucgr.A02930.1.p	PF00334	PTHR11349,PTHR11349:SF66	KOG0888	2.7.4.6	K00940	GO:0006241,GO:0006228,GO:0006183,GO:0006165,GO:0004550	AT4G09320.1	NDPK1	Nucleoside diphosphate kinase family protein
32048773	Eucgr.A02949	Eucgr.A02949.1	Eucgr.A02949.1.p	PF01329	PTHR12599,PTHR12599:SF8	KOG4073			GO:0008124,GO:0006729	AT5G51110.1		Transcriptional coactivator/pterin dehydratase
32061156	Eucgr.B00109	Eucgr.B00109.1	Eucgr.B00109.1.p	PF02775	PTHR18968,PTHR18968:SF112		2.2.1.6		GO:0030976,GO:0003824	AT3G48560.1	AHAS,ALS,CSR1,IMR1,TZP5	chlorsulfuron/imidazolinone resistant 1
32060253	Eucgr.B00532	Eucgr.B00532.5	Eucgr.B00532.5.p	PF00834	PTHR11749,PTHR11749:SF4	KOG3111	5.1.3.1		GO:0016857,GO:0005975	AT5G61410.1	EMB2728,RPE	D-ribulose-5-phosphate-3-epimerase
32059311	Eucgr.B01112	Eucgr.B01112.1	Eucgr.B01112.1.p	PF08534	PTHR10430,PTHR10430:SF7	KOG0541	1.11.1.15		GO:0016491	AT3G06050.1	ATPRXIIF,PRXIIF	peroxiredoxin IIF
32061957	Eucgr.B01189	Eucgr.B01189.1	Eucgr.B01189.1.p	PF01641	PTHR10173,PTHR10173:SF19	KOG0856	1.8.4.12	K07305	GO:0055114,GO:0033743,GO:0030091,GO:0016671,GO:0006979	AT4G21860.1	MSRB2	methionine sulfoxide reductase B 2
32059907	Eucgr.B01266	Eucgr.B01266.3	Eucgr.B01266.3.p		PTHR10366,PTHR10366:SF389					AT2G39080.1		NAD(P)-binding Rossmann-fold superfamily protein
32060153	Eucgr.B01499	Eucgr.B01499.1	Eucgr.B01499.1.p	PF00248	PTHR11732,PTHR11732:SF223	KOG1577	1.1.1.210			AT2G37770.2		NAD(P)-linked oxidoreductase superfamily protein
32058650	Eucgr.B01600	Eucgr.B01600.1	Eucgr.B01600.1.p	PF01776	PTHR10064,PTHR10064:SF3	KOG3434		K02891	GO:0006412,GO:0005840,GO:0005622,GO:0003735	AT3G05560.1		Ribosomal L22e protein family
32059635	Eucgr.B01698	Eucgr.B01698.1	Eucgr.B01698.1.p	PF01398,PF13012	PTHR10540	KOG2975		K03249	GO:0005515	AT2G39990.1	AteIF3f,EIF2,eIF3F	eukaryotic translation initiation factor 2
32058170	Eucgr.B02212	Eucgr.B02212.2	Eucgr.B02212.2.p	PF07876	PTHR33178,PTHR33178:SF2					AT3G17210.1	ATHS1,HS1	heat stable protein 1
32058451	Eucgr.B02215	Eucgr.B02215.1	Eucgr.B02215.1.p	PF07876	PTHR33178,PTHR33178:SF2					AT3G17210.1	ATHS1,HS1	heat stable protein 1
32062194	Eucgr.B02252	Eucgr.B02252.1	Eucgr.B02252.1.p	PF00160	PTHR11071,PTHR11071:SF291	KOG0880	5.2.1.8		GO:0006457,GO:0003755,GO:0000413	AT2G29960.1	ATCYP5,CYP19-4,CYP5	cyclophilin 5
32061614	Eucgr.B02532	Eucgr.B02532.1	Eucgr.B02532.1.p	PF00118	PTHR11353,PTHR11353:SF11				GO:0005524	AT2G28000.1	CH-CPN60A,CPN60A,SLP	chaperonin-60alpha
32046556	Eucgr.B02711	Eucgr.B02711.1	Eucgr.B02711.1.p	PF00248	PTHR11732,PTHR11732:SF223	KOG1577	1.1.1.210			AT2G37770.2		NAD(P)-linked oxidoreductase superfamily protein
32048862	Eucgr.B02755	Eucgr.B02755.3	Eucgr.B02755.3.p	PF00316	PTHR11556,PTHR11556:SF16	KOG1458	3.1.3.11		GO:0042578,GO:0042132,GO:0005975	AT3G54050.1	HCEF1	high cyclic electron flow 1
32061578	Eucgr.B02942	Eucgr.B02942.1	Eucgr.B02942.1.p	PF00408,PF02879,PF02880,PF02878	PTHR22573,PTHR22573:SF47		5.4.2.2	K01835	GO:0071704,GO:0016868,GO:0005975	AT1G23190.1		Phosphoglucomutase/phosphomannomutase family protein
32061458	Eucgr.B03146	Eucgr.B03146.1	Eucgr.B03146.1.p		PTHR33403,PTHR33403:SF1			K18635		AT1G69230.2	SP1L2	SPIRAL1-like2
32061624	Eucgr.B03604	Eucgr.B03604.2	Eucgr.B03604.2.p	PF03953,PF00091	PTHR11588,PTHR11588:SF48			K07374	GO:0003924,GO:0007017,GO:0005874	AT5G19770.1	TUA3	tubulin alpha-3
32061270	Eucgr.B03671	Eucgr.B03671.1	Eucgr.B03671.1.p	PF08263,PF13855	PTHR27000,PTHR27000:SF151		3.5.1.98		GO:0005515	AT3G20820.1		Leucine-rich repeat (LRR) family protein
32060939	Eucgr.B03696	Eucgr.B03696.1	Eucgr.B03696.1.p	PF01370	PTHR10366,PTHR10366:SF362	KOG1502	1.1.1.195		GO:0050662,GO:0003824	AT5G19440.1		NAD(P)-binding Rossmann-fold superfamily protein
32058952	Eucgr.B03771	Eucgr.B03771.2	Eucgr.B03771.2.p	PF10584,PF00227	PTHR11599,PTHR11599:SF65	KOG0176	3.4.25.1		GO:0019773,GO:0006511,GO:0004175,GO:0051603,GO:0005839,GO:0004298	AT2G27020.1	PAG1	20S proteasome alpha subunit G1
32060562	Eucgr.B03930	Eucgr.B03930.4	Eucgr.B03930.4.p	PF00080	PTHR10003,PTHR10003:SF34	KOG0441	1.15.1.1	K04565	GO:0055114,GO:0046872,GO:0006801,GO:0071486,GO:0034599,GO:0009507	AT2G28190.1	CSD2,CZSOD2	copper/zinc superoxide dismutase 2
32060564	Eucgr.B03930	Eucgr.B03930.6	Eucgr.B03930.6.p	PF00080	PTHR10003,PTHR10003:SF34	KOG0441	1.15.1.1		GO:0055114,GO:0046872,GO:0006801,GO:0071486,GO:0034599,GO:0009507	AT2G28190.1	CSD2,CZSOD2	copper/zinc superoxide dismutase 2
32059743	Eucgr.B04032	Eucgr.B04032.2	Eucgr.B04032.2.p	PF00004	PTHR23073,PTHR23073:SF8		3.6.4.8		GO:0005524	AT5G58290.1	RPT3	regulatory particle triple-A ATPase 3
32036543	Eucgr.C00350	Eucgr.C00350.1	Eucgr.C00350.1.p	PF01287	PTHR11673,PTHR11673:SF8	KOG3271		K02180,K03263	GO:0045905,GO:0045901,GO:0043022,GO:0006452,GO:0003746,GO:0003723	AT1G13950.1	ATELF5A-1,EIF-5A,EIF5A,ELF5A-1	eukaryotic elongation factor 5A-1
32037113	Eucgr.C00803	Eucgr.C00803.1	Eucgr.C00803.1.p	PF08246,PF00112	PTHR12411,PTHR12411:SF336	KOG1543	3.4.22.16	K01366	GO:0008234,GO:0006508	AT5G60360.1	AALP,ALP,SAG2	aleurain-like protease
32036730	Eucgr.C00830	Eucgr.C00830.1	Eucgr.C00830.1.p	PF07650,PF00189	PTHR11760,PTHR11760:SF22	KOG3181		K02985	GO:0003723	AT5G35530.1		Ribosomal protein S3 family protein
32040007	Eucgr.C01174	Eucgr.C01174.1	Eucgr.C01174.1.p	PF11317	PTHR35550,PTHR35550:SF2
32037579	Eucgr.C01792	Eucgr.C01792.1	Eucgr.C01792.1.p	PF02271	PTHR12022	KOG3440		K00417	GO:0006122,GO:0005750	AT5G25450.1		Cytochrome bd ubiquinol oxidase, 14kDa subunit
32037321	Eucgr.C01901	Eucgr.C01901.1	Eucgr.C01901.1.p	PF00201	PTHR11926,PTHR11926:SF118				GO:0016758,GO:0008152	AT3G16520.3	UGT88A1	UDP-glucosyl transferase 88A1
32039352	Eucgr.C02176	Eucgr.C02176.1	Eucgr.C02176.1.p	PF00254	PTHR10516,PTHR10516:SF264	KOG0544	5.2.1.8		GO:0006457	AT2G43560.1		FKBP-like peptidyl-prolyl cis-trans isomerase family protein
32036937	Eucgr.C02594	Eucgr.C02594.2	Eucgr.C02594.2.p	PF00171	PTHR11699,PTHR11699:SF29	KOG2450	1.2.1.9		GO:0055114,GO:0016491,GO:0008152	AT2G24270.4	ALDH11A3	aldehyde dehydrogenase 11A3
32036951	Eucgr.C03020	Eucgr.C03020.1	Eucgr.C03020.1.p	PF00013	PTHR10288,PTHR10288:SF171	KOG1676		K13210	GO:0003723	AT2G25970.1		KH domain-containing protein
32036947	Eucgr.C03305	Eucgr.C03305.1	Eucgr.C03305.1.p	PF06172	PTHR33387,PTHR33387:SF1			K09705		AT1G19130.1
32036835	Eucgr.C03703	Eucgr.C03703.1	Eucgr.C03703.1.p	PF00365	PTHR13697,PTHR13697:SF7		2.7.1.11	K00850	GO:0006096,GO:0003872	AT4G26270.1	PFK3	phosphofructokinase 3
32039892	Eucgr.C03812	Eucgr.C03812.1	Eucgr.C03812.1.p	PF00578	PTHR10430	KOG0541	1.11.1.15		GO:0055114,GO:0016491,GO:0016209	AT1G65980.1	TPX1	thioredoxin-dependent peroxidase 1
32037681	Eucgr.C04160	Eucgr.C04160.1	Eucgr.C04160.1.p	PF07724	PTHR23073,PTHR23073:SF12		3.4.25.1	K03066	GO:0005524	AT5G19990.1	ATSUG1,RPT6A	regulatory particle triple-A ATPase 6A
32050906	Eucgr.D00194	Eucgr.D00194.2	Eucgr.D00194.2.p	PF00227	PTHR11599,PTHR11599:SF6	KOG0177	3.4.25.1		GO:0051603,GO:0005839,GO:0004298	AT3G22630.1	PBD1,PRCGB	20S proteasome beta subunit D1
32051379	Eucgr.D00609	Eucgr.D00609.2	Eucgr.D00609.2.p	PF03719	PTHR13718	KOG0877			GO:0006412,GO:0005840,GO:0003735	AT2G33800.1		Ribosomal protein S5 family protein
32052173	Eucgr.D00702	Eucgr.D00702.1	Eucgr.D00702.1.p	PF00201	PTHR11926,PTHR11926:SF292		2.4.1.115,2.4.1.91		GO:0016758,GO:0008152	AT5G17050.1	UGT78D2	UDP-glucosyl transferase 78D2
32052147	Eucgr.D00982	Eucgr.D00982.1	Eucgr.D00982.1.p	PF01597	PTHR11715,PTHR11715:SF9	KOG3373		K02437		AT2G35120.1		Single hybrid motif superfamily protein
32050862	Eucgr.D01688	Eucgr.D01688.1	Eucgr.D01688.1.p	PF03328	PTHR30502,PTHR30502:SF0		4.1.2.53		GO:0003824	AT4G10750.1		Phosphoenolpyruvate carboxylase family protein
32051186	Eucgr.D01750	Eucgr.D01750.1	Eucgr.D01750.1.p	PF01073	PTHR10366,PTHR10366:SF308		5.1.3.2	K01784	GO:0055114,GO:0016616,GO:0006694,GO:0003854	AT4G10960.1	UGE5	UDP-D-glucose/UDP-D-galactose 4-epimerase 5
32050504	Eucgr.D02024	Eucgr.D02024.1	Eucgr.D02024.1.p	PF00515,PF13414	PTHR22904,PTHR22904:SF371			K09553	GO:0005515	AT4G12400.2		stress-inducible protein, putative
32051665	Eucgr.D02028	Eucgr.D02028.2	Eucgr.D02028.2.p	PF13599	PTHR14136,PTHR14136:SF3					AT1G12250.1		Pentapeptide repeat-containing protein
32051521	Eucgr.D02227	Eucgr.D02227.2	Eucgr.D02227.2.p	PF01370	PTHR12126,PTHR12126:SF5	KOG4288			GO:0050662,GO:0003824	AT1G32220.1		NAD(P)-binding Rossmann-fold superfamily protein
32051057	Eucgr.D02263	Eucgr.D02263.1	Eucgr.D02263.1.p	PF00106	PTHR24322,PTHR24322:SF442	KOG1208			GO:0016491,GO:0008152	AT3G61220.1		NAD(P)-binding Rossmann-fold superfamily protein
32051557	Eucgr.D02319	Eucgr.D02319.1	Eucgr.D02319.1.p	PF00281,PF00673	PTHR11994,PTHR11994:SF4	KOG0398		K02931		AT4G01310.1		Ribosomal L5P family protein
32028691	Eucgr.E00105	Eucgr.E00105.1	Eucgr.E00105.1.p	PF12708	PTHR31339,PTHR31339:SF12					AT3G61490.1		Pectin lyase-like superfamily protein
32030660	Eucgr.E00228	Eucgr.E00228.1	Eucgr.E00228.1.p	PF01553,PF14829	PTHR35695,PTHR35695:SF1		2.3.1.15	K00630	GO:0016746,GO:0008152,GO:0004366	AT1G32200.2	ACT1,ATS1	phospholipid/glycerol acyltransferase family protein
32031172	Eucgr.E00291	Eucgr.E00291.1	Eucgr.E00291.1.p	PF00111	PTHR19370,PTHR19370:SF109			K02639	GO:0051536,GO:0009055	AT1G32550.1		2Fe-2S ferredoxin-like superfamily protein
32028976	Eucgr.E00336	Eucgr.E00336.2	Eucgr.E00336.2.p	PF01370	PTHR10366,PTHR10366:SF375				GO:0050662,GO:0003824	AT4G39230.1		NmrA-like negative transcriptional regulator family protein
32029345	Eucgr.E00338	Eucgr.E00338.1	Eucgr.E00338.1.p	PF01370	PTHR10366,PTHR10366:SF375				GO:0050662,GO:0003824	AT4G39230.1		NmrA-like negative transcriptional regulator family protein
32028700	Eucgr.E00343	Eucgr.E00343.1	Eucgr.E00343.1.p	PF13460	PTHR10366,PTHR10366:SF375					AT4G39230.1		NmrA-like negative transcriptional regulator family protein
32030855	Eucgr.E00355	Eucgr.E00355.1	Eucgr.E00355.1.p		PTHR14154,PTHR14154:SF14					AT4G17600.1	LIL3:1	Chlorophyll A-B binding family protein
32031805	Eucgr.E00655	Eucgr.E00655.1	Eucgr.E00655.1.p	PF03501	PTHR12146,PTHR12146:SF7	KOG3344		K02947		AT4G25740.1		RNA binding Plectin/S10 domain-containing protein
32031643	Eucgr.E00833	Eucgr.E00833.3	Eucgr.E00833.3.p	PF00179	PTHR24068	KOG0417	6.3.2.19	K06689		AT1G64230.4	UBC28	ubiquitin-conjugating enzyme 28
32028412	Eucgr.E00889	Eucgr.E00889.1	Eucgr.E00889.1.p	PF10075	PTHR12387	KOG3151		K03031	GO:0006508,GO:0005838	AT1G64520.1	RPN12a	regulatory particle non-ATPase 12A
32028457	Eucgr.E01110	Eucgr.E01110.1	Eucgr.E01110.1.p	PF00107,PF08240	PTHR11695,PTHR11695:SF540	KOG0023		K00083	GO:0055114,GO:0016491,GO:0008270	AT1G72680.1	ATCAD1,CAD1	cinnamyl-alcohol dehydrogenase
32029474	Eucgr.E01702	Eucgr.E01702.1	Eucgr.E01702.1.p	PF02823	PTHR13822,PTHR13822:SF7	KOG1758		K02134	GO:0046961,GO:0046933,GO:0045261,GO:0015986	AT5G47030.1		ATPase, F1 complex, delta/epsilon subunit
32030657	Eucgr.E01909	Eucgr.E01909.2	Eucgr.E01909.2.p	PF02780,PF02779	PTHR11624,PTHR11624:SF76		1.2.4.1		GO:0008152,GO:0003824	AT2G34590.1		Transketolase family protein
32028578	Eucgr.E02392	Eucgr.E02392.1	Eucgr.E02392.1.p	PF13460	PTHR15020,PTHR15020:SF11					AT2G34460.1		NAD(P)-binding Rossmann-fold superfamily protein
32028714	Eucgr.E03676	Eucgr.E03676.1	Eucgr.E03676.1.p	PF01667	PTHR11594	KOG1779		K02978	GO:0006412,GO:0005840,GO:0005622,GO:0003735	AT3G61110.1	ARS27A,RS27A	ribosomal protein S27
32030929	Eucgr.E03917	Eucgr.E03917.1	Eucgr.E03917.1.p	PF00459	PTHR20854,PTHR20854:SF4	KOG2951	3.1.3.93,3.1.3.25	K10047	GO:0046854	AT3G02870.1	VTC4	Inositol monophosphatase family protein
32029414	Eucgr.E04053	Eucgr.E04053.1	Eucgr.E04053.1.p	PF00231	PTHR11693,PTHR11693:SF21	KOG1531	3.6.3.14	K02115	GO:0046961,GO:0046933,GO:0045261,GO:0015986	AT4G04640.1	ATPC1	ATPase, F1 complex, gamma subunit protein
32031472	Eucgr.E04322	Eucgr.E04322.1	Eucgr.E04322.1.p	PF00254	PTHR10516,PTHR10516:SF302	KOG0544,KOG0552	5.2.1.8		GO:0006457	AT5G45680.1	ATFKBP13,FKBP13	FK506-binding protein 13
32057520	Eucgr.F00184	Eucgr.F00184.1	Eucgr.F00184.1.p	PF00396,PF08246,PF00112	PTHR12411,PTHR12411:SF352	KOG1543	3.4.22.14		GO:0008234,GO:0006508	AT1G47128.1	RD21,RD21A	Granulin repeat cysteine protease family protein
32053911	Eucgr.F00330	Eucgr.F00330.1	Eucgr.F00330.1.p	PF00244	PTHR18860,PTHR18860:SF12	KOG0841		K06630	GO:0019904	AT1G34760.1	GF14 OMICRON,GRF11,RHS5	general regulatory factor 11
32054110	Eucgr.F01173	Eucgr.F01173.1	Eucgr.F01173.1.p		PTHR31472	KOG3416		K07466		AT2G33845.1		Nucleic acid-binding, OB-fold-like protein
32055009	Eucgr.F01226	Eucgr.F01226.3	Eucgr.F01226.3.p	PF00179	PTHR24067,PTHR24067:SF159	KOG0425	6.3.2.19	K10580		AT1G78870.3	UBC13A,UBC35	ubiquitin-conjugating enzyme 35
32052914	Eucgr.F01378	Eucgr.F01378.3	Eucgr.F01378.3.p	PF02431	PTHR28039,PTHR28039:SF6		5.5.1.6		GO:0016872	AT1G53520.1		Chalcone-flavanone isomerase family protein
32057526	Eucgr.F01560	Eucgr.F01560.1	Eucgr.F01560.1.p	PF00692	PTHR11241	KOG3370	3.6.1.23	K01520	GO:0046080,GO:0016787	AT3G46940.1	DUT1	DUTP-PYROPHOSPHATASE-LIKE 1
32057591	Eucgr.F01600	Eucgr.F01600.1	Eucgr.F01600.1.p	PF05496	PTHR23073,PTHR23073:SF32		3.4.25.1	K03064	GO:0009378,GO:0006310,GO:0006281	AT1G45000.1		AAA-type ATPase family protein
32055360	Eucgr.F01794	Eucgr.F01794.2	Eucgr.F01794.2.p		PTHR34048,PTHR34048:SF1					AT1G42960.1
32057022	Eucgr.F01883	Eucgr.F01883.2	Eucgr.F01883.2.p	PF00132	PTHR13061,PTHR13061:SF9	KOG4042	1.6.5.3			AT1G19580.1	GAMMA CA1	gamma carbonic anhydrase 1
32057693	Eucgr.F01905	Eucgr.F01905.1	Eucgr.F01905.1.p		PTHR35284,PTHR35284:SF1					AT1G45170.1
32054914	Eucgr.F02035	Eucgr.F02035.1	Eucgr.F02035.1.p	PF03665	PTHR12941	KOG3289				AT5G55940.1	emb2731	Uncharacterised protein family (UPF0172)
32055558	Eucgr.F02183	Eucgr.F02183.1	Eucgr.F02183.1.p	PF03953,PF00091	PTHR11588,PTHR11588:SF101			K07374	GO:0003924,GO:0007017,GO:0005874	AT4G14960.2	TUA6	Tubulin/FtsZ family protein
32053817	Eucgr.F02481	Eucgr.F02481.1	Eucgr.F02481.1.p	PF11016	PTHR35551,PTHR35551:SF1					AT5G38660.1	APE1	acclimation of photosynthesis to environment
32056677	Eucgr.F02835	Eucgr.F02835.1	Eucgr.F02835.1.p	PF00294	PTHR10584,PTHR10584:SF181	KOG2855	2.7.1.4	K00847		AT1G66430.1		pfkB-like carbohydrate kinase family protein
32055433	Eucgr.F02901	Eucgr.F02901.1	Eucgr.F02901.1.p	PF00180	PTHR11822		1.1.1.42	K00031	GO:0055114,GO:0016616,GO:0006102,GO:0004450	AT1G65930.1	cICDH	cytosolic NADP+-dependent isocitrate dehydrogenase
32056342	Eucgr.F03416	Eucgr.F03416.2	Eucgr.F03416.2.p	PF00467	PTHR12903,PTHR12903:SF1				GO:0006412,GO:0005840,GO:0005622,GO:0003735	AT5G54600.1		Translation protein SH3-like family protein
32057684	Eucgr.F03462	Eucgr.F03462.2	Eucgr.F03462.2.p	PF00076	PTHR24012,PTHR24012:SF333	KOG0131			GO:0003676	AT4G27000.1	ATRBP45C	RNA-binding (RRM/RBD/RNP motifs) family protein
32054287	Eucgr.F03504	Eucgr.F03504.3	Eucgr.F03504.3.p	PF05697,PF05698	PTHR30560,PTHR30560:SF3		5.2.1.8		GO:0015031,GO:0006457	AT5G55220.1		trigger factor type chaperone family protein
32057619	Eucgr.F03510	Eucgr.F03510.1	Eucgr.F03510.1.p	PF12327,PF00091	PTHR30314,PTHR30314:SF12		3.6.5.6	K03531	GO:0003924	AT5G55280.1	ATFTSZ1-1,CPFTSZ,FTSZ1-1	homolog of bacterial cytokinesis Z-ring protein FTSZ 1-1
32053179	Eucgr.F03697	Eucgr.F03697.1	Eucgr.F03697.1.p	PF00338	PTHR11700,PTHR11700:SF9	KOG0900		K02946	GO:0006412,GO:0005840,GO:0003735	AT3G13120.2		Ribosomal protein S10p/S20e family protein
32056971	Eucgr.F03852	Eucgr.F03852.1	Eucgr.F03852.1.p	PF10664	PTHR36900,PTHR36900:SF1				GO:0055114,GO:0016655	AT4G37925.1	NDH-M	subunit NDH-M of NAD(P)H:plastoquinone dehydrogenase complex
32056116	Eucgr.F04149	Eucgr.F04149.1	Eucgr.F04149.1.p	PF00213	PTHR11910,PTHR11910:SF7	KOG1662	3.6.3.14	K02113	GO:0046933,GO:0015986	AT4G09650.1	ATPD	ATP synthase delta-subunit gene
32053407	Eucgr.F04229	Eucgr.F04229.1	Eucgr.F04229.1.p	PF00085	PTHR10438,PTHR10438:SF280	KOG0910	1.6.5.4		GO:0045454,GO:0015035,GO:0006662	AT1G76760.1	ATY1,TRX-Y1,TY1	thioredoxin Y1
32056533	Eucgr.F04344	Eucgr.F04344.1	Eucgr.F04344.1.p	PF00141	PTHR31356,PTHR31356:SF1		1.11.1.11	K00434	GO:0055114,GO:0020037,GO:0006979,GO:0004601	AT1G77490.1	TAPX	thylakoidal ascorbate peroxidase
32056741	Eucgr.F04345	Eucgr.F04345.1	Eucgr.F04345.1.p	PF13848,PF00085	PTHR18929,PTHR18929:SF109	KOG0190	5.3.4.1	K09580	GO:0045454	AT1G21750.1	ATPDI5,ATPDIL1-1,PDI5,PDIL1-1	PDI-like 1-1
32071757	Eucgr.G00116	Eucgr.G00116.1	Eucgr.G00116.1.p	PF00406	PTHR23359,PTHR23359:SF100	KOG3079	2.7.4.25,2.7.4.22,2.7.4.14		GO:0019205,GO:0006139,GO:0005524	AT5G26667.1	PYR6	P-loop containing nucleoside triphosphate hydrolases superfamily protein
32072967	Eucgr.G01088	Eucgr.G01088.2	Eucgr.G01088.2.p	PF01641	PTHR10173,PTHR10173:SF19	KOG0856	1.8.4.12	K07305	GO:0055114,GO:0033743,GO:0030091,GO:0016671,GO:0006979	AT4G21860.3	MSRB2	methionine sulfoxide reductase B 2
32073311	Eucgr.G01186	Eucgr.G01186.1	Eucgr.G01186.1.p	PF03953,PF00091	PTHR11588,PTHR11588:SF101			K07374	GO:0003924,GO:0007017,GO:0005874	AT1G50010.1	TUA2	tubulin alpha-2 chain
32070283	Eucgr.G01788	Eucgr.G01788.1	Eucgr.G01788.1.p	PF02874,PF00306,PF00006	PTHR15184,PTHR15184:SF53		3.6.3.6	K02147	GO:0046034,GO:0015992,GO:0033178,GO:0016820,GO:0015991,GO:0005524	AT4G38510.5		ATPase, V1 complex, subunit B protein
32070495	Eucgr.G02165	Eucgr.G02165.1	Eucgr.G02165.1.p	PF00168	PTHR23180,PTHR23180:SF268	KOG1030			GO:0005515	AT1G70810.1		Calcium-dependent lipid-binding (CaLB domain) family protein
32073031	Eucgr.G02488	Eucgr.G02488.1	Eucgr.G02488.1.p	PF05757	PTHR33399,PTHR33399:SF5			K08901	GO:0019898,GO:0015979,GO:0009654,GO:0009523,GO:0005509	AT1G14150.1	PQL1,PQL2	PsbQ-like 2
32070757	Eucgr.G02703	Eucgr.G02703.1	Eucgr.G02703.1.p	PF00403	PTHR22814,PTHR22814:SF73	KOG1603		K07213	GO:0046872,GO:0030001	AT1G66240.1	ATATX1,ATX1	homolog of anti-oxidant 1
32072000	Eucgr.G02737	Eucgr.G02737.6	Eucgr.G02737.6.p	PF00013	PTHR10288,PTHR10288:SF142	KOG2191			GO:0003723	AT5G04430.1	BTR1,BTR1L,BTR1S	binding to TOMV RNA 1L (long form)
32072251	Eucgr.G02807	Eucgr.G02807.1	Eucgr.G02807.1.p	PF03144,PF03143,PF00009	PTHR23115,PTHR23115:SF157		3.6.5.3	K03231	GO:0005525	AT1G07930.1		GTP binding Elongation factor Tu family protein
32073009	Eucgr.G03060	Eucgr.G03060.1	Eucgr.G03060.1.p	PF00504	PTHR21649,PTHR21649:SF32			K08915	GO:0016020,GO:0009765	AT2G40100.1	LHCB4.3	light harvesting complex photosystem II
32073036	Eucgr.G03107	Eucgr.G03107.2	Eucgr.G03107.2.p	PF02071	PTHR13768,PTHR13768:SF8	KOG1586			GO:0006886	AT3G56190.1	ALPHA-SNAP2,ASNAP	alpha-soluble NSF attachment protein 2
32070816	Eucgr.G03125	Eucgr.G03125.2	Eucgr.G03125.2.p	PF01208	PTHR21091,PTHR21091:SF91		4.1.1.37		GO:0006779,GO:0004853	AT2G40490.1	HEME2	Uroporphyrinogen decarboxylase
32072632	Eucgr.G03132	Eucgr.G03132.1	Eucgr.G03132.1.p	PF00081,PF02777	PTHR11404,PTHR11404:SF6	KOG0876	1.15.1.1	K04564	GO:0055114,GO:0046872,GO:0006801,GO:0004784	AT3G10920.1	ATMSD1,MEE33,MSD1	manganese superoxide dismutase 1
32071104	Eucgr.G03224	Eucgr.G03224.2	Eucgr.G03224.2.p	PF00085	PTHR10438,PTHR10438:SF276	KOG0907	3.5.1.52		GO:0045454,GO:0015035,GO:0006662	AT3G06730.1	TRX P,TRX z	Thioredoxin z
32070388	Eucgr.G03331	Eucgr.G03331.1	Eucgr.G03331.1.p	PF11891	PTHR31620,PTHR31620:SF9					AT5G12470.1		Protein of unknown function (DUF3411)
32071578	Eucgr.G03402	Eucgr.G03402.1	Eucgr.G03402.1.p	PF06110	PTHR12452	KOG3425				AT5G42850.2		Thioredoxin superfamily protein
32042180	Eucgr.H00078	Eucgr.H00078.2	Eucgr.H00078.2.p	PF05193,PF00675	PTHR11851,PTHR11851:SF133		1.10.2.2			AT3G02090.2	MPPBETA	Insulinase (Peptidase family M16) protein
32041744	Eucgr.H00466	Eucgr.H00466.1	Eucgr.H00466.1.p	PF00248	PTHR11732,PTHR11732:SF226	KOG1575	1.1.1.317			AT1G60710.1	ATB2	NAD(P)-linked oxidoreductase superfamily protein
32042608	Eucgr.H00467	Eucgr.H00467.1	Eucgr.H00467.1.p	PF00248	PTHR11732,PTHR11732:SF226	KOG1575	1.1.1.317			AT1G60710.1	ATB2	NAD(P)-linked oxidoreductase superfamily protein
32042730	Eucgr.H00789	Eucgr.H00789.1	Eucgr.H00789.1.p	PF11976	PTHR10562,PTHR10562:SF26	KOG1769		K12160		AT4G26840.1	ATSUMO1,SUM1,SUMO 1,SUMO1	small ubiquitin-like modifier 1
32043704	Eucgr.H00828	Eucgr.H00828.1	Eucgr.H00828.1.p	PF02427	PTHR34549,PTHR34549:SF2			K02693	GO:0015979,GO:0009538,GO:0009522	AT2G20260.1	PSAE-2	photosystem I subunit E-2
32044503	Eucgr.H01287	Eucgr.H01287.4	Eucgr.H01287.4.p	PF01789	PTHR31407,PTHR31407:SF15				GO:0019898,GO:0015979,GO:0009654,GO:0009523,GO:0005509	AT4G15510.1		Photosystem II reaction center PsbP family protein
32042780	Eucgr.H02093	Eucgr.H02093.1	Eucgr.H02093.1.p	PF00571	PTHR11911,PTHR11911:SF109					AT4G36910.1	CDCP2,LEJ2	Cystathionine beta-synthase (CBS) family protein
32044433	Eucgr.H02489	Eucgr.H02489.1	Eucgr.H02489.1.p	PF01789	PTHR31407,PTHR31407:SF20				GO:0019898,GO:0015979,GO:0009654,GO:0009523,GO:0005509	AT3G63540.1		Mog1/PsbP/DUF1795-like photosystem II reaction center PsbP family protein
32045339	Eucgr.H02890	Eucgr.H02890.2	Eucgr.H02890.2.p	PF13242	PTHR19288,PTHR19288:SF38					AT2G33255.1		Haloacid dehalogenase-like hydrolase (HAD) superfamily protein
32043184	Eucgr.H02913	Eucgr.H02913.3	Eucgr.H02913.3.p	PF00330	PTHR11670		4.2.1.33		GO:0008152	AT4G13430.1	ATLEUC1,IIL1	isopropyl malate isomerase large subunit 1
32044045	Eucgr.H02992	Eucgr.H02992.2	Eucgr.H02992.2.p		PTHR31346,PTHR31346:SF7					AT1G32580.1		plastid developmental protein DAG, putative
32044998	Eucgr.H03140	Eucgr.H03140.1	Eucgr.H03140.1.p	PF00736	PTHR11595,PTHR11595:SF27	KOG1668		K03232	GO:0006414,GO:0005853,GO:0003746	AT2G18110.1		Translation elongation factor EF1B/ribosomal protein S6 family protein
32044971	Eucgr.H03302	Eucgr.H03302.1	Eucgr.H03302.1.p	PF13905,PF13419,PF01436	PTHR13833,PTHR13833:SF49	KOG2914			GO:0005515	AT1G56500.1		haloacid dehalogenase-like hydrolase family protein
32042826	Eucgr.H03408	Eucgr.H03408.1	Eucgr.H03408.1.p	PF14306,PF01747	PTHR11055,PTHR11055:SF18		2.7.7.4	K13811	GO:0004781	AT3G22890.1	APS1	ATP sulfurylase 1
32045621	Eucgr.H03435	Eucgr.H03435.1	Eucgr.H03435.1.p	PF00227	PTHR11599,PTHR11599:SF6	KOG0177	3.4.25.1	K02734	GO:0051603,GO:0005839,GO:0004298	AT3G22630.1	PBD1,PRCGB	20S proteasome beta subunit D1
32045624	Eucgr.H03458	Eucgr.H03458.1	Eucgr.H03458.1.p	PF12681	PTHR10374,PTHR10374:SF11	KOG2944	4.4.1.5			AT2G32090.1		Lactoylglutathione lyase / glyoxalase I family protein
32044726	Eucgr.H03606	Eucgr.H03606.2	Eucgr.H03606.2.p	PF12695	PTHR17630,PTHR17630:SF52	KOG3043	3.1.1.45			AT3G23600.1		alpha/beta-Hydrolases superfamily protein
32041770	Eucgr.H03609	Eucgr.H03609.2	Eucgr.H03609.2.p	PF12695	PTHR17630,PTHR17630:SF52	KOG3043	3.1.1.45			AT3G23570.1		alpha/beta-Hydrolases superfamily protein
32041211	Eucgr.H04426	Eucgr.H04426.4	Eucgr.H04426.4.p	PF00080	PTHR10003	KOG0441	1.15.1.1	K04565	GO:0055114,GO:0046872,GO:0006801	AT1G08830.1	CSD1	copper/zinc superoxide dismutase 1
32042217	Eucgr.H04427	Eucgr.H04427.2	Eucgr.H04427.2.p	PF08501,PF01487	PTHR21089,PTHR21089:SF1		4.2.1.10,1.1.1.25		GO:0055114,GO:0004764,GO:0003855	AT3G06350.1	EMB3004,MEE32	dehydroquinate dehydratase, putative / shikimate dehydrogenase, putative
32044114	Eucgr.H04659	Eucgr.H04659.1	Eucgr.H04659.1.p	PF10531,PF10589,PF01512	PTHR11780		1.6.99.3,1.6.5.3	K03942	GO:0051539	AT5G08530.1	CI51	51 kDa subunit of complex I
32043366	Eucgr.H04815	Eucgr.H04815.1	Eucgr.H04815.1.p	PF01658,PF07994	PTHR11510,PTHR11510:SF6		5.5.1.4	K01858	GO:0008654,GO:0006021,GO:0004512	AT2G22240.1	ATIPS2,ATMIPS2,MIPS2	myo-inositol-1-phosphate synthase 2
32065433	Eucgr.I00195	Eucgr.I00195.1	Eucgr.I00195.1.p	PF00459	PTHR20854,PTHR20854:SF34		3.1.3.57,3.1.3.7	K15422	GO:0046854	AT5G63980.1	ALX8,ATSAL1,FRY1,HOS2,RON1,SAL1	Inositol monophosphatase family protein
32064152	Eucgr.I00205	Eucgr.I00205.1	Eucgr.I00205.1.p	PF11910	PTHR36728,PTHR36728:SF2				GO:0055114,GO:0016655,GO:0005886	AT1G74880.1	NDH-O	NAD(P)H:plastoquinone dehydrogenase complex subunit O
32064061	Eucgr.I00242	Eucgr.I00242.1	Eucgr.I00242.1.p	PF07722,PF00988	PTHR11405,PTHR11405:SF37		6.3.5.5	K01956	GO:0016787,GO:0006541	AT3G27740.1	CARA	carbamoyl phosphate synthetase A
32064888	Eucgr.I01041	Eucgr.I01041.2	Eucgr.I01041.2.p	PF00450	PTHR11802,PTHR11802:SF29	KOG1282			GO:0006508,GO:0004185	AT2G22990.1	SCPL8,SNG1	sinapoylglucose 1
32064756	Eucgr.I01073	Eucgr.I01073.1	Eucgr.I01073.1.p	PF00574	PTHR10381,PTHR10381:SF18	KOG0840	3.4.21.92	K01358		AT1G49970.1	CLPR1,NCLPP5,SVR2	CLP protease proteolytic subunit 1
32065478	Eucgr.I01816	Eucgr.I01816.1	Eucgr.I01816.1.p	PF00160	PTHR11071,PTHR11071:SF236	KOG0881	5.2.1.8		GO:0006457,GO:0003755,GO:0000413	AT3G01480.1	ATCYP38,CYP38	cyclophilin 38
32065254	Eucgr.I02340	Eucgr.I02340.1	Eucgr.I02340.1.p	PF00175	PTHR19384,PTHR19384:SF82		1.18.1.2,1.6.99.1	K02641	GO:0055114,GO:0016491	AT5G66190.1	ATLFNR1,FNR1	ferredoxin-NADP(+)-oxidoreductase 1
32063073	Eucgr.I02418	Eucgr.I02418.1	Eucgr.I02418.1.p	PF00719	PTHR10286,PTHR10286:SF13	KOG1626	3.6.1.1	K01507	GO:0006796,GO:0005737,GO:0004427,GO:0000287	AT1G01050.1	AtPPa1,PPa1	pyrophosphorylase 1
32063075	Eucgr.I02418	Eucgr.I02418.3	Eucgr.I02418.3.p	PF00719	PTHR10286,PTHR10286:SF13	KOG1626	3.6.1.1		GO:0006796,GO:0005737,GO:0004427,GO:0000287	AT1G01050.1	AtPPa1,PPa1	pyrophosphorylase 1
32063004	Eucgr.I02744	Eucgr.I02744.1	Eucgr.I02744.1.p	PF00111	PTHR19370,PTHR19370:SF120			K02639	GO:0051536,GO:0009055	AT1G60950.1	ATFD2,FED A	2Fe-2S ferredoxin-like superfamily protein
32032937	Eucgr.J00015	Eucgr.J00015.1	Eucgr.J00015.1.p	PF00022	PTHR11937,PTHR11937:SF255			K10355		AT3G12110.1	ACT11	actin-11
32034699	Eucgr.J00048	Eucgr.J00048.6	Eucgr.J00048.6.p	PF00241	PTHR11913,PTHR11913:SF22	KOG1735			GO:0005622,GO:0003779,GO:0030042,GO:0015629	AT5G59890.1	ADF4,ATADF4	actin depolymerizing factor 4
32034648	Eucgr.J00343	Eucgr.J00343.1	Eucgr.J00343.1.p	PF01459	PTHR10802,PTHR10802:SF4	KOG3296		K11518	GO:0055085,GO:0005741	AT3G20000.1	TOM40	translocase of the outer mitochondrial membrane 40
32035507	Eucgr.J00465	Eucgr.J00465.1	Eucgr.J00465.1.p	PF00428	PTHR21141	KOG3449		K02943		AT3G44590.2		60S acidic ribosomal protein family
32034156	Eucgr.J00617	Eucgr.J00617.1	Eucgr.J00617.1.p	PF00498	PTHR23308,PTHR23308:SF29		1.14.13.90		GO:0005515	AT2G21530.1		SMAD/FHA domain-containing protein
32035594	Eucgr.J00666	Eucgr.J00666.1	Eucgr.J00666.1.p	PF00031	PTHR11413,PTHR11413:SF56				GO:0004869	AT3G12490.2	ATCYS6,ATCYSB,CYSB	cystatin B
32032644	Eucgr.J00687	Eucgr.J00687.1	Eucgr.J00687.1.p	PF00581	PTHR10657,PTHR10657:SF12					AT5G19370.1		rhodanese-like domain-containing protein / PPIC-type PPIASE domain-containing protein
32033141	Eucgr.J00859	Eucgr.J00859.1	Eucgr.J00859.1.p	PF00271,PF00270	PTHR24031,PTHR24031:SF313		3.6.4.13	K13025	GO:0005524,GO:0003676	AT3G19760.1	EIF4A-III	eukaryotic initiation factor 4A-III
32032804	Eucgr.J01112	Eucgr.J01112.1	Eucgr.J01112.1.p	PF03144,PF00009	PTHR23115,PTHR23115:SF157	KOG0052	3.6.5.3		GO:0005525	AT5G60390.1		GTP binding Elongation factor Tu family protein
32035043	Eucgr.J01142	Eucgr.J01142.3	Eucgr.J01142.3.p	PF13410,PF13417	PTHR11260,PTHR11260:SF294	KOG0406	2.5.1.18		GO:0005515	AT3G55040.1	GSTL2	glutathione transferase lambda 2
32032471	Eucgr.J01256	Eucgr.J01256.2	Eucgr.J01256.2.p		PTHR10209,PTHR10209:SF205		1.14.11.19			AT5G48020.1		2-oxoglutarate (2OG) and Fe(II)-dependent oxygenase superfamily protein
32034736	Eucgr.J01387	Eucgr.J01387.1	Eucgr.J01387.1.p		PTHR33403,PTHR33403:SF4			K18635		AT1G26355.1	SP1L1	SPIRAL1-like1
32033453	Eucgr.J02049	Eucgr.J02049.1	Eucgr.J02049.1.p	PF00121	PTHR21139,PTHR21139:SF6	KOG1643	5.3.1.1	K01803	GO:0008152,GO:0004807	AT3G55440.1	ATCTIMC,CYTOTPI,TPI	triosephosphate isomerase
32035785	Eucgr.J02175	Eucgr.J02175.1	Eucgr.J02175.1.p		PTHR35756,PTHR35756:SF1					AT5G14910.1		Heavy metal transport/detoxification superfamily protein
32032134	Eucgr.J02293	Eucgr.J02293.1	Eucgr.J02293.1.p	PF01145	PTHR23222,PTHR23222:SF3	KOG3083		K17080	GO:0016020	AT5G40770.1	ATPHB3,PHB3	prohibitin 3
32033631	Eucgr.J02478	Eucgr.J02478.1	Eucgr.J02478.1.p	PF03931,PF01466	PTHR11165	KOG1724		K03094	GO:0006511	AT5G42190.1	ASK2,SKP1B	E3 ubiquitin ligase SCF complex subunit SKP1/ASK1 family protein
32034311	Eucgr.J03179	Eucgr.J03179.1	Eucgr.J03179.1.p	PF02874,PF00306,PF16886,PF00006	PTHR15184,PTHR15184:SF7		3.6.3.14	K02145	GO:0046034,GO:0015992,GO:0033178,GO:0016820,GO:0015991,GO:0005524	AT1G78900.2	VHA-A	vacuolar ATP synthase subunit A
32068200	Eucgr.K00048	Eucgr.K00048.2	Eucgr.K00048.2.p	PF00347	PTHR11655,PTHR11655:SF18	KOG3255		K02940	GO:0019843,GO:0006412,GO:0005840,GO:0003735	AT1G33140.1	PGY2	Ribosomal protein L6 family
32069574	Eucgr.K00185	Eucgr.K00185.2	Eucgr.K00185.2.p	PF00408,PF02879,PF02880,PF02878	PTHR22573,PTHR22573:SF2		5.4.2.2,5.4.2.5	K01835	GO:0071704,GO:0016868,GO:0005975	AT5G51820.1	ATPGMP,PGM,PGM1,STF1	phosphoglucomutase
32069438	Eucgr.K00410	Eucgr.K00410.1	Eucgr.K00410.1.p	PF00581	PTHR12231,PTHR12231:SF112	KOG1530				AT4G27700.1		Rhodanese/Cell cycle control phosphatase superfamily protein
32069501	Eucgr.K01249	Eucgr.K01249.3	Eucgr.K01249.3.p	PF00294	PTHR10584,PTHR10584:SF198		2.7.1.20	K00856		AT5G03300.1	ADK2	adenosine kinase 2
32067887	Eucgr.K01401	Eucgr.K01401.1	Eucgr.K01401.1.p	PF00107,PF08240	PTHR11695,PTHR11695:SF269		1.2.1.1,1.1.1.1,1.1.1.284	K00121	GO:0055114,GO:0016491,GO:0008270	AT5G43940.1	ADH2,ATGSNOR1,GSNOR,HOT5,PAR2	GroES-like zinc-binding dehydrogenase family protein
32069242	Eucgr.K01497	Eucgr.K01497.1	Eucgr.K01497.1.p		PTHR11122,PTHR11122:SF18	KOG1594	2.7.1.40			AT1G64770.1	NDF2,NDH45	NDH-dependent cyclic electron flow 1
32067234	Eucgr.K01549	Eucgr.K01549.1	Eucgr.K01549.1.p	PF01025	PTHR21237,PTHR21237:SF27	KOG3003		K03687	GO:0051087,GO:0042803,GO:0006457,GO:0000774	AT5G17710.2	EMB1241	Co-chaperone GrpE family protein
32067235	Eucgr.K01549	Eucgr.K01549.2	Eucgr.K01549.2.p	PF01025	PTHR21237,PTHR21237:SF27				GO:0051087,GO:0042803,GO:0006457,GO:0000774	AT5G17710.2	EMB1241	Co-chaperone GrpE family protein
32067649	Eucgr.K01707	Eucgr.K01707.1	Eucgr.K01707.1.p	PF11969	PTHR23089,PTHR23089:SF12	KOG3275				AT3G56490.1	HINT1,HIT3	HIS triad family protein 3
32067246	Eucgr.K02073	Eucgr.K02073.1	Eucgr.K02073.1.p	PF00274	PTHR11627,PTHR11627:SF17		4.1.2.13	K01623	GO:0006096,GO:0004332	AT2G36460.1		Aldolase superfamily protein
32068453	Eucgr.K02283	Eucgr.K02283.3	Eucgr.K02283.3.p	PF00120,PF03951	PTHR20852,PTHR20852:SF59		6.3.1.2		GO:0006807,GO:0004356,GO:0006542	AT5G37600.1	ATGLN1;1,ATGSR1,GLN1;1,GSR 1	glutamine synthase clone R1
32069461	Eucgr.K02475	Eucgr.K02475.1	Eucgr.K02475.1.p	PF01073,PF02866	PTHR11540,PTHR11540:SF29		1.1.1.37	K00026	GO:0055114,GO:0016616,GO:0006694,GO:0003854,GO:0019752	AT3G47520.1	MDH	malate dehydrogenase
32068497	Eucgr.K02508	Eucgr.K02508.2	Eucgr.K02508.2.p	PF01090	PTHR11710	KOG3411		K02966	GO:0006412,GO:0005840,GO:0003735	AT5G61170.1		Ribosomal protein S19e family protein
32069236	Eucgr.K02544	Eucgr.K02544.2	Eucgr.K02544.2.p	PF03214	PTHR31682,PTHR31682:SF3		5.4.99.30	K13379	GO:0030244,GO:0016866	AT3G08900.1	RGP,RGP3	reversibly glycosylated polypeptide 3
32067315	Eucgr.K02765	Eucgr.K02765.1	Eucgr.K02765.1.p	PF13419	PTHR18901,PTHR18901:SF9	KOG2914	3.1.3.68,3.1.3.23			AT3G48420.1		Haloacid dehalogenase-like hydrolase (HAD) superfamily protein
32068194	Eucgr.K02969	Eucgr.K02969.1	Eucgr.K02969.1.p	PF02775,PF00205,PF02776	PTHR18968,PTHR18968:SF137		4.1.1.1	K01568	GO:0030976,GO:0003824,GO:0000287	AT4G33070.1		Thiamine pyrophosphate dependent pyruvate decarboxylase family protein
32069718	Eucgr.K03108	Eucgr.K03108.1	Eucgr.K03108.1.p		PTHR36389,PTHR36389:SF1					AT5G02160.1
32068528	Eucgr.K03531	Eucgr.K03531.2	Eucgr.K03531.2.p	PF13098,PF00085	PTHR18929,PTHR18929:SF91	KOG0191	5.3.4.1		GO:0045454	AT2G47470.1	ATPDI11,ATPDIL2-1,MEE30,PDI11,UNE5	thioredoxin family protein
32067128	Eucgr.K03563	Eucgr.K03563.1	Eucgr.K03563.1.p	PF01501	PTHR11183,PTHR11183:SF54	KOG1950	2.4.1.123	K18819	GO:0016757	AT2G47180.1	AtGolS1,GolS1	galactinol synthase 1
32067129	Eucgr.K03563	Eucgr.K03563.2	Eucgr.K03563.2.p	PF01501	PTHR11183,PTHR11183:SF54	KOG1950	2.4.1.123	K18819	GO:0016757	AT2G47180.1	AtGolS1,GolS1	galactinol synthase 1
32047281	Eucgr.L00052	Eucgr.L00052.2	Eucgr.L00052.2.p	PF13710,PF10369	PTHR30239,PTHR30239:SF3	KOG2663	2.2.1.6			AT2G31810.1		ACT domain-containing small subunit of acetolactate synthase protein
32052067	Eucgr.L00349	Eucgr.L00349.1	Eucgr.L00349.1.p	PF02953	PTHR19338	KOG3480		K17781		AT1G61570.1	TIM13	translocase of the inner mitochondrial membrane 13
32041102	Eucgr.L00738	Eucgr.L00738.1	Eucgr.L00738.1.p	PF03171,PF14226	PTHR10209,PTHR10209:SF165	KOG0143	1.14.11.9,1.14.11.23	K05278	GO:0055114,GO:0016491	AT5G08640.1	ATFLS1,FLS,FLS1	flavonol synthase 1
32032119	Eucgr.L00756	Eucgr.L00756.1	Eucgr.L00756.1.p	PF00327,PF08079	PTHR11524	KOG3184		K02937		AT3G13580.2		Ribosomal protein L30/L7 family protein
32049372	Eucgr.L01334	Eucgr.L01334.1	Eucgr.L01334.1.p	PF05368	PTHR10366,PTHR10366:SF375					AT4G39230.1		NmrA-like negative transcriptional regulator family protein
32040398	Eucgr.L01881	Eucgr.L01881.1	Eucgr.L01881.1.p	PF00173	PTHR10281,PTHR10281:SF45					AT3G48890.1	ATMAPR3,ATMP2,MAPR3,MSBP2	membrane-associated progesterone binding protein 3
32040572	Eucgr.L01927	Eucgr.L01927.1	Eucgr.L01927.1.p	PF00682,PF08502	PTHR10277,PTHR10277:SF42		2.3.3.13		GO:0003824,GO:0009098,GO:0003852	AT1G74040.1	IMS1,IPMS2,MAML-3	2-isopropylmalate synthase 1
32027945	Eucgr.L02167	Eucgr.L02167.1	Eucgr.L02167.1.p	PF00076	PTHR24012,PTHR24012:SF333	KOG0148			GO:0003676	AT1G11650.2	ATRBP45B,RBP45B	RNA-binding (RRM/RBD/RNP motifs) family protein
32035857	Eucgr.L02803	Eucgr.L02803.1	Eucgr.L02803.1.p	PF01474	PTHR21337,PTHR21337:SF6		2.5.1.54	K01626	GO:0009073,GO:0003849	AT1G22410.1		Class-II DAHP synthetase family protein
32062506	Eucgr.L02942	Eucgr.L02942.1	Eucgr.L02942.1.p	PF09439	PTHR11711,PTHR11711:SF181	KOG0070		K07977,K07937		AT1G10630.1	ARFA1F,ATARFA1F	ADP-ribosylation factor A1F
32065697	Eucgr.L03253	Eucgr.L03253.1	Eucgr.L03253.1.p	PF01789	PTHR31407,PTHR31407:SF10			K02717	GO:0019898,GO:0015979,GO:0009654,GO:0009523,GO:0005509	AT2G39470.1	PPL2	PsbP-like protein 2
32052320	Eucgr.L03428	Eucgr.L03428.1	Eucgr.L03428.1.p	PF00903	PTHR10374,PTHR10374:SF12	KOG2943	4.4.1.5			AT1G67280.1		Glyoxalase/Bleomycin resistance protein/Dioxygenase superfamily protein

## Sheet: GO-terms
GO term	Ontology	Description	Number in input list	Number in BG/Ref	p-value	FDR
GO:1901564	P	organonitrogen compound metabolic process	26	849	6.8e-10	3.6e-07
GO:0009141	P	nucleoside triphosphate metabolic process	10	90	2.8e-09	7.4e-07
GO:0044281	P	small molecule metabolic process	21	610	5.1e-09	9.2e-07
GO:0009199	P	ribonucleoside triphosphate metabolic process	9	88	3.4e-08	2.6e-06
GO:0009205	P	purine ribonucleoside triphosphate metabolic process	9	88	3.4e-08	2.6e-06
GO:0019637	P	organophosphate metabolic process	13	230	2.4e-08	2.6e-06
GO:0009144	P	purine nucleoside triphosphate metabolic process	9	88	3.4e-08	2.6e-06
GO:0046128	P	purine ribonucleoside metabolic process	9	105	1.4e-07	7.8e-06
GO:1901566	P	organonitrogen compound biosynthetic process	19	618	1.6e-07	7.8e-06
GO:0009150	P	purine ribonucleotide metabolic process	9	109	1.9e-07	7.8e-06
GO:0009259	P	ribonucleotide metabolic process	9	109	1.9e-07	7.8e-06
GO:0042278	P	purine nucleoside metabolic process	9	105	1.4e-07	7.8e-06
GO:0009119	P	ribonucleoside metabolic process	9	108	1.8e-07	7.8e-06
GO:0009117	P	nucleotide metabolic process	10	149	2.4e-07	9.1e-06
GO:0046034	P	ATP metabolic process	8	82	2.8e-07	9.5e-06
GO:0006753	P	nucleoside phosphate metabolic process	10	151	2.7e-07	9.5e-06
GO:0019693	P	ribose phosphate metabolic process	9	116	3.1e-07	9.8e-06
GO:0009167	P	purine ribonucleoside monophosphate metabolic process	8	87	4.3e-07	1.1e-05
GO:0009161	P	ribonucleoside monophosphate metabolic process	8	87	4.3e-07	1.1e-05
GO:0006163	P	purine nucleotide metabolic process	9	120	4e-07	1.1e-05
GO:0009126	P	purine nucleoside monophosphate metabolic process	8	87	4.3e-07	1.1e-05
GO:0072521	P	purine-containing compound metabolic process	9	122	4.6e-07	1.1e-05
GO:0009123	P	nucleoside monophosphate metabolic process	8	90	5.5e-07	1.3e-05
GO:0009116	P	nucleoside metabolic process	9	132	8.6e-07	1.8e-05
GO:1901657	P	glycosyl compound metabolic process	9	132	8.6e-07	1.8e-05
GO:0055086	P	nucleobase-containing small molecule metabolic process	10	181	1.3e-06	2.7e-05
GO:0015979	P	photosynthesis	7	89	6.1e-06	0.00012
GO:0044710	P	single-organism metabolic process	41	2807	6.5e-06	0.00012
GO:1901135	P	carbohydrate derivative metabolic process	10	274	4.2e-05	0.00077
GO:1902600	P	hydrogen ion transmembrane transport	5	53	6.2e-05	0.0011
GO:0006457	P	protein folding	6	103	0.00014	0.0024
GO:0044763	P	single-organism cellular process	31	2241	0.00032	0.0054
GO:0015992	P	proton transport	5	82	0.00042	0.0066
GO:0006818	P	hydrogen transport	5	82	0.00042	0.0066
GO:0006412	P	translation	10	383	0.00058	0.0089
GO:0044711	P	single-organism biosynthetic process	11	457	0.0006	0.0089
GO:0006091	P	generation of precursor metabolites and energy	5	90	0.00063	0.0091
GO:0043043	P	peptide biosynthetic process	10	391	0.00067	0.0093
GO:0043604	P	amide biosynthetic process	10	391	0.00067	0.0093
GO:0006518	P	peptide metabolic process	10	403	0.00084	0.011
GO:0043603	P	cellular amide metabolic process	10	408	0.00093	0.012
GO:0044699	P	single-organism process	49	4462	0.001	0.013
GO:0045454	P	cell redox homeostasis	5	103	0.0011	0.014
GO:0098662	P	inorganic cation transmembrane transport	5	105	0.0012	0.015
GO:0098660	P	inorganic ion transmembrane transport	5	108	0.0014	0.016
GO:0090407	P	organophosphate biosynthetic process	5	108	0.0014	0.016
GO:1901575	P	organic substance catabolic process	7	224	0.0015	0.017
GO:0098655	P	cation transmembrane transport	5	119	0.0021	0.023
GO:0015672	P	monovalent inorganic cation transport	5	120	0.0021	0.023
GO:0034220	P	ion transmembrane transport	5	122	0.0023	0.025
GO:0009056	P	catabolic process	7	244	0.0023	0.025
GO:0019725	P	cellular homeostasis	5	124	0.0025	0.025
GO:0009987	P	cellular process	67	6925	0.0025	0.026
GO:0042592	P	homeostatic process	5	130	0.003	0.03
GO:0008152	P	metabolic process	84	9388	0.0047	0.046
GO:0016853	F	isomerase activity	10	139	1.3e-07	2.5e-05
GO:0016817	F	hydrolase activity, acting on acid anhydrides	12	528	0.00055	0.043
GO:0003723	F	RNA binding	9	321	0.00067	0.043
GO:0003735	F	structural constituent of ribosome	8	274	0.001	0.05
GO:0032991	C	macromolecular complex	24	929	8e-08	8e-06
GO:0044424	C	intracellular part	31	1649	8.6e-07	4.3e-05
GO:0005622	C	intracellular	31	1726	2.2e-06	4.4e-05
GO:0044464	C	cell part	32	1831	2.6e-06	4.4e-05
GO:0005623	C	cell	32	1831	2.6e-06	4.4e-05
GO:0098796	C	membrane protein complex	10	193	2.2e-06	4.4e-05
GO:1990204	C	oxidoreductase complex	5	34	8.6e-06	0.00012
GO:0043234	C	protein complex	15	616	5.2e-05	0.00063
GO:0009521	C	photosystem	5	52	5.7e-05	0.00063
GO:0034357	C	photosynthetic membrane	5	57	8.5e-05	0.00077
GO:0044436	C	thylakoid part	5	58	9.2e-05	0.00077
GO:0009579	C	thylakoid	5	58	9.2e-05	0.00077
GO:0005737	C	cytoplasm	16	733	0.0001	0.00079
GO:0044444	C	cytoplasmic part	14	596	0.00014	0.00097
GO:0043232	C	intracellular non-membrane-bounded organelle	12	506	0.00038	0.0024
GO:0043228	C	non-membrane-bounded organelle	12	506	0.00038	0.0024
GO:0030529	C	intracellular ribonucleoprotein complex	9	314	0.00057	0.0032
GO:1990904	C	ribonucleoprotein complex	9	314	0.00057	0.0032
GO:0005840	C	ribosome	8	273	0.001	0.0053
GO:1902494	C	catalytic complex	5	148	0.0051	0.026
