# Supplementary material for: Network Analysis Combining Proteomics and Metabolomics Reveals New Insights Into Early Responses of Eucalyptus grandis During Rust Infection
Source: Front Plant Sci. 2021 Jan 7;11:604849. doi: 10.3389/fpls.2020.604849 (PMC7817549; doi:10.3389/fpls.2020.604849)
Supplement: Supplementary Table 3 — Resistant_6H_R-blue. [file Table_3.XLSX]

## Sheet: RES_ProteinModule-blue
#pacId	locusName	transcriptName	peptideName	Pfam	Panther	KOG	KEGG/ec	KO	GO	Best-hit-arabi-name	arabi-symbol	arabi-defline
32048357	Eucgr.A00018	Eucgr.A00018.1	Eucgr.A00018.1.p	PF04012	PTHR31088,PTHR31088:SF6			K03969		AT1G65260.1	PTAC4,VIPP1	plastid transcriptionally active 4
32046774	Eucgr.A00203	Eucgr.A00203.1	Eucgr.A00203.1.p	PF13193,PF00501	PTHR24095,PTHR24095:SF169		6.2.1.1,6.2.1.2		GO:0008152,GO:0003824	AT3G16910.1	AAE7,ACN1	acyl-activating enzyme 7
32047446	Eucgr.A00378	Eucgr.A00378.1	Eucgr.A00378.1.p	PF00428	PTHR21141	KOG3449		K02943		AT3G44590.2		60S acidic ribosomal protein family
32048630	Eucgr.A00781	Eucgr.A00781.1	Eucgr.A00781.1.p	PF01248	PTHR11843	KOG3406		K02951	GO:0006412,GO:0005840,GO:0005622,GO:0003735	AT2G32060.2		Ribosomal protein L7Ae/L30e/S12e/Gadd45 family protein
32048631	Eucgr.A00781	Eucgr.A00781.2	Eucgr.A00781.2.p	PF01248	PTHR11843	KOG3406			GO:0006412,GO:0005840,GO:0005622,GO:0003735	AT2G32060.2		Ribosomal protein L7Ae/L30e/S12e/Gadd45 family protein
32049285	Eucgr.A00971	Eucgr.A00971.1	Eucgr.A00971.1.p	PF00347	PTHR11655,PTHR11655:SF18	KOG3255		K02940	GO:0019843,GO:0006412,GO:0005840,GO:0003735	AT1G33140.1	PGY2	Ribosomal protein L6 family
32045880	Eucgr.A01021	Eucgr.A01021.1	Eucgr.A01021.1.p	PF00438,PF02772,PF02773	PTHR11964,PTHR11964:SF16		2.5.1.6	K00789	GO:0006556,GO:0004478,GO:0005524	AT4G01850.1	AtSAM2,MAT2,SAM-2,SAM2	S-adenosylmethionine synthetase 2
32047166	Eucgr.A01152	Eucgr.A01152.1	Eucgr.A01152.1.p	PF00298,PF03946	PTHR11661,PTHR11661:SF6	KOG0886		K02870	GO:0006412,GO:0005840,GO:0003735	AT5G60670.1		Ribosomal protein L11 family protein
32046020	Eucgr.A01161	Eucgr.A01161.1	Eucgr.A01161.1.p	PF11976	PTHR10666	KOG0005,KOG0001		K08770,K02927,K02977		AT5G37640.1	UBQ9	ubiquitin 9
32046677	Eucgr.A01273	Eucgr.A01273.1	Eucgr.A01273.1.p	PF13460	PTHR14194,PTHR14194:SF78					AT2G37660.1		NAD(P)-binding Rossmann-fold superfamily protein
32047175	Eucgr.A01538	Eucgr.A01538.1	Eucgr.A01538.1.p	PF00274	PTHR11627		4.1.2.13	K01623	GO:0006096,GO:0004332	AT3G52930.1		Aldolase superfamily protein
32047114	Eucgr.A01711	Eucgr.A01711.1	Eucgr.A01711.1.p	PF00347	PTHR11655,PTHR11655:SF14	KOG3254		K02933	GO:0019843,GO:0006412,GO:0005840,GO:0003735	AT1G05190.1	emb2394	Ribosomal protein L6 family
32048361	Eucgr.A01783	Eucgr.A01783.2	Eucgr.A01783.2.p	PF00293	PTHR10885,PTHR10885:SF4	KOG0142	5.3.3.2		GO:0016787,GO:0008299,GO:0004452	AT3G02780.1	IDI2,IPIAT1,IPP2	isopentenyl pyrophosphate:dimethylallyl pyrophosphate isomerase 2
32048261	Eucgr.A02042	Eucgr.A02042.1	Eucgr.A02042.1.p	PF00248	PTHR11732,PTHR11732:SF213	KOG1575	1.1.1.65			AT1G06690.1		NAD(P)-linked oxidoreductase superfamily protein
32047737	Eucgr.A02108	Eucgr.A02108.1	Eucgr.A02108.1.p	PF03953,PF00091	PTHR11588,PTHR11588:SF48			K07374	GO:0003924,GO:0007017,GO:0005874	AT5G19780.1	TUA5	tubulin alpha-5
32048934	Eucgr.A02126	Eucgr.A02126.1	Eucgr.A02126.1.p	PF08267,PF01717	PTHR30519,PTHR30519:SF0		2.1.1.14	K00549	GO:0008652,GO:0008270,GO:0003871,GO:0009086	AT5G17920.1	ATCIMS,ATMETS,ATMS1	Cobalamin-independent synthase family protein
32049061	Eucgr.A02370	Eucgr.A02370.1	Eucgr.A02370.1.p	PF03719,PF00333	PTHR13718,PTHR13718:SF69	KOG0877		K02981	GO:0006412,GO:0005840,GO:0003735,GO:0003723	AT3G57490.1		Ribosomal protein S5 family protein
32048418	Eucgr.A02451	Eucgr.A02451.1	Eucgr.A02451.1.p		PTHR31906,PTHR31906:SF16					AT2G42130.4		Plastid-lipid associated protein PAP / fibrillin family protein
32046751	Eucgr.A02907	Eucgr.A02907.1	Eucgr.A02907.1.p	PF16884,PF13602	PTHR11695,PTHR11695:SF578	KOG1197	1.3.1.103		GO:0055114,GO:0016491,GO:0008270	AT5G61510.1		GroES-like zinc-binding alcohol dehydrogenase family protein
32056121	Eucgr.B00038	Eucgr.B00038.1	Eucgr.B00038.1.p	PF02297	PTHR11387,PTHR11387:SF15	KOG3057	1.9.3.1	K02267	GO:0005739,GO:0004129	AT1G22450.1	ATCOX6B2,COX6B	cytochrome C oxidase 6B
32060724	Eucgr.B00131	Eucgr.B00131.1	Eucgr.B00131.1.p	PF05191,PF00406	PTHR23359,PTHR23359:SF99	KOG3078	2.7.4.3	K00939	GO:0004017,GO:0019205,GO:0006139,GO:0005524	AT5G63400.1	ADK1	adenylate kinase 1
32060725	Eucgr.B00131	Eucgr.B00131.2	Eucgr.B00131.2.p	PF05191,PF00406	PTHR23359,PTHR23359:SF99	KOG3078	2.7.4.3		GO:0004017,GO:0019205,GO:0006139,GO:0005524	AT5G63400.1	ADK1	adenylate kinase 1
32060494	Eucgr.B00512	Eucgr.B00512.1	Eucgr.B00512.1.p		PTHR10617,PTHR10617:SF116		1.3.1.83			AT1G74470.1		Pyridine nucleotide-disulphide oxidoreductase family protein
32059119	Eucgr.B01108	Eucgr.B01108.3	Eucgr.B01108.3.p	PF00483	PTHR22572,PTHR22572:SF119	KOG1322	2.7.7.27		GO:0016779,GO:0009058	AT5G19220.1	ADG2,APL1	ADP glucose pyrophosphorylase large subunit 1
32058941	Eucgr.B01250	Eucgr.B01250.1	Eucgr.B01250.1.p	PF01370	PTHR10366,PTHR10366:SF375				GO:0050662,GO:0003824	AT4G39230.1		NmrA-like negative transcriptional regulator family protein
32058942	Eucgr.B01250	Eucgr.B01250.2	Eucgr.B01250.2.p	PF01370	PTHR10366,PTHR10366:SF375				GO:0050662,GO:0003824	AT4G39230.1		NmrA-like negative transcriptional regulator family protein
32059606	Eucgr.B01439	Eucgr.B01439.1	Eucgr.B01439.1.p	PF13242	PTHR19288,PTHR19288:SF33	KOG2882	3.1.3.18	K19269		AT5G36700.1	ATPGLP1,PGLP1	2-phosphoglycolate phosphatase 1
32060437	Eucgr.B01777	Eucgr.B01777.3	Eucgr.B01777.3.p	PF05368	PTHR10366,PTHR10366:SF375					AT4G39230.1		NmrA-like negative transcriptional regulator family protein
32062266	Eucgr.B02118	Eucgr.B02118.1	Eucgr.B02118.1.p	PF16363	PTHR10366,PTHR10366:SF327	KOG1429	5.1.3.18	K10046		AT5G28840.2	GME	GDP-D-mannose 3\',5\'-epimerase
32058856	Eucgr.B02273	Eucgr.B02273.1	Eucgr.B02273.1.p	PF13667,PF01964	PTHR30557,PTHR30557:SF1		4.1.99.17	K03147	GO:0051536,GO:0009228	AT2G29630.1	PY,THIC	thiaminC
32059128	Eucgr.B02285	Eucgr.B02285.1	Eucgr.B02285.1.p	PF03953,PF00091	PTHR11588,PTHR11588:SF97		2.4.2.1	K07375	GO:0003924,GO:0007017,GO:0005874	AT5G23860.2	TUB8	tubulin beta 8
32061575	Eucgr.B03437	Eucgr.B03437.1	Eucgr.B03437.1.p	PF01118,PF02774	PTHR10174,PTHR10174:SF2	KOG4777		K00133	GO:0055114,GO:0051287,GO:0016620,GO:0046983,GO:0008652,GO:0005737,GO:0003942	AT1G14810.1		semialdehyde dehydrogenase family protein
32059261	Eucgr.B03603	Eucgr.B03603.1	Eucgr.B03603.1.p	PF00153	PTHR24089,PTHR24089:SF266	KOG0759		K15104		AT5G19760.1		Mitochondrial substrate carrier family protein
32060686	Eucgr.B03691	Eucgr.B03691.1	Eucgr.B03691.1.p	PF03460,PF01077	PTHR11493,PTHR11493:SF48		1.8.7.1	K00392	GO:0055114,GO:0016491,GO:0051536,GO:0020037	AT5G04590.1	SIR	sulfite reductase
32058685	Eucgr.B03902	Eucgr.B03902.1	Eucgr.B03902.1.p	PF01073	PTHR10366,PTHR10366:SF348	KOG1429	4.1.1.35	K12449	GO:0055114,GO:0016616,GO:0006694,GO:0003854	AT1G08200.1	AXS2	UDP-D-apiose/UDP-D-xylose synthase 2
32035913	Eucgr.C00658	Eucgr.C00658.1	Eucgr.C00658.1.p	PF01370	PTHR10366,PTHR10366:SF337	KOG1371	3.13.1.1	K06118	GO:0050662,GO:0003824	AT4G33030.1	SQD1	sulfoquinovosyldiacylglycerol 1
32036731	Eucgr.C00830	Eucgr.C00830.2	Eucgr.C00830.2.p	PF07650,PF00189	PTHR11760,PTHR11760:SF22	KOG3181		K02985	GO:0003723	AT5G35530.1		Ribosomal protein S3 family protein
32038636	Eucgr.C00901	Eucgr.C00901.1	Eucgr.C00901.1.p	PF00085	PTHR10438,PTHR10438:SF227	KOG0907	3.5.1.52		GO:0045454,GO:0015035,GO:0006662	AT4G29670.1	ACHT2	atypical CYS HIS rich thioredoxin 2
32037729	Eucgr.C01279	Eucgr.C01279.1	Eucgr.C01279.1.p	PF00575,PF00889	PTHR11741,PTHR11741:SF3	KOG1071		K02357	GO:0003676,GO:0006414,GO:0005622,GO:0003746	AT4G29060.1	emb2726	elongation factor Ts family protein
32038094	Eucgr.C02177	Eucgr.C02177.2	Eucgr.C02177.2.p	PF13535,PF02785,PF00289	PTHR18866		6.4.1.2,6.3.4.14	K01961		AT5G35360.1	CAC2	acetyl Co-enzyme a carboxylase biotin carboxylase subunit
32036936	Eucgr.C02594	Eucgr.C02594.1	Eucgr.C02594.1.p	PF00171	PTHR11699,PTHR11699:SF29		1.2.1.9	K00131	GO:0055114,GO:0016491,GO:0008152	AT2G24270.4	ALDH11A3	aldehyde dehydrogenase 11A3
32037864	Eucgr.C02720	Eucgr.C02720.1	Eucgr.C02720.1.p	PF00155	PTHR11879,PTHR11879:SF1		2.6.1.1	K00811	GO:0030170,GO:0009058,GO:0008483,GO:0006520	AT4G31990.2	AAT3,ASP5,ATAAT1	aspartate aminotransferase 5
32037326	Eucgr.C02721	Eucgr.C02721.1	Eucgr.C02721.1.p	PF00155	PTHR11879,PTHR11879:SF1	KOG1411	2.6.1.1		GO:0030170,GO:0009058,GO:0008483,GO:0006520	AT4G31990.1	AAT3,ASP5,ATAAT1	aspartate aminotransferase 5
32038931	Eucgr.C03557	Eucgr.C03557.1	Eucgr.C03557.1.p	PF07876	PTHR33178,PTHR33178:SF3					AT2G31670.1		Stress responsive alpha-beta barrel domain protein
32037076	Eucgr.C03791	Eucgr.C03791.2	Eucgr.C03791.2.p	PF00903	PTHR10374,PTHR10374:SF12	KOG2943	4.4.1.5			AT1G67280.1		Glyoxalase/Bleomycin resistance protein/Dioxygenase superfamily protein
32036004	Eucgr.C03858	Eucgr.C03858.1	Eucgr.C03858.1.p	PF00171	PTHR11699,PTHR11699:SF182		1.2.1.5	K12355	GO:0055114,GO:0016491,GO:0008152	AT3G24503.1	ALDH1A,ALDH2C4,REF1	aldehyde dehydrogenase 2C4
32049552	Eucgr.D00319	Eucgr.D00319.1	Eucgr.D00319.1.p	PF00504	PTHR21649,PTHR21649:SF26			K08912	GO:0016020,GO:0009765	AT1G29930.1	AB140,CAB1,CAB140,LHCB1.3	chlorophyll A/B binding protein 1
32051335	Eucgr.D01220	Eucgr.D01220.1	Eucgr.D01220.1.p	PF00334	PTHR11349	KOG0888	2.7.4.6	K00940	GO:0006241,GO:0006228,GO:0006183,GO:0006165,GO:0004550	AT4G09320.1	NDPK1	Nucleoside diphosphate kinase family protein
32050475	Eucgr.D01648	Eucgr.D01648.1	Eucgr.D01648.1.p	PF00298,PF03946	PTHR11661,PTHR11661:SF7	KOG3257		K02867	GO:0006412,GO:0005840,GO:0003735	AT1G32990.1	PRPL11	plastid ribosomal protein l11
32051321	Eucgr.D02030	Eucgr.D02030.1	Eucgr.D02030.1.p	PF00923	PTHR10683,PTHR10683:SF10	KOG2772	2.2.1.2	K00616	GO:0005975	AT1G12230.1		Aldolase superfamily protein
32050158	Eucgr.D02221	Eucgr.D02221.1	Eucgr.D02221.1.p	PF04755	PTHR31906,PTHR31906:SF5					AT2G35490.1		Plastid-lipid associated protein PAP / fibrillin family protein
32050692	Eucgr.D02260	Eucgr.D02260.1	Eucgr.D02260.1.p	PF00106	PTHR24322,PTHR24322:SF442	KOG1208		K15095	GO:0016491,GO:0008152	AT3G61220.1		NAD(P)-binding Rossmann-fold superfamily protein
32050337	Eucgr.D02537	Eucgr.D02537.1	Eucgr.D02537.1.p	PF00022	PTHR11937,PTHR11937:SF200			K10355		AT5G09810.1	ACT7	actin 7
32030661	Eucgr.E00228	Eucgr.E00228.2	Eucgr.E00228.2.p	PF01553,PF14829	PTHR35695,PTHR35695:SF1		2.3.1.15		GO:0016746,GO:0008152,GO:0004366	AT1G32200.2	ACT1,ATS1	phospholipid/glycerol acyltransferase family protein
32031595	Eucgr.E00337	Eucgr.E00337.1	Eucgr.E00337.1.p	PF05368	PTHR10366,PTHR10366:SF375					AT4G39230.1		NmrA-like negative transcriptional regulator family protein
32031461	Eucgr.E00356	Eucgr.E00356.1	Eucgr.E00356.1.p	PF00574	PTHR10381,PTHR10381:SF25	KOG0840	3.4.21.92	K01358		AT4G17040.1	CLPR4	CLP protease R subunit 4
32030120	Eucgr.E00484	Eucgr.E00484.1	Eucgr.E00484.1.p	PF00574	PTHR10381,PTHR10381:SF15	KOG0840	3.4.21.92	K01358		AT1G12410.1	CLP2,CLPR2,NCLPP2	CLP protease proteolytic subunit 2
32028531	Eucgr.E00871	Eucgr.E00871.1	Eucgr.E00871.1.p	PF00334	PTHR11349,PTHR11349:SF53	KOG0888	2.7.4.6		GO:0006241,GO:0006228,GO:0006183,GO:0006165,GO:0004550	AT4G23900.1		Nucleoside diphosphate kinase family protein
32028549	Eucgr.E01170	Eucgr.E01170.1	Eucgr.E01170.1.p	PF03283	PTHR21562,PTHR21562:SF4				GO:0016787	AT4G19420.1		Pectinacetylesterase family protein
32029891	Eucgr.E02058	Eucgr.E02058.1	Eucgr.E02058.1.p	PF02496	PTHR33801,PTHR33801:SF7				GO:0006950
32028503	Eucgr.E03981	Eucgr.E03981.1	Eucgr.E03981.1.p	PF04755	PTHR31906,PTHR31906:SF5					AT4G04020.1	FIB	fibrillin
32030805	Eucgr.E03983	Eucgr.E03983.1	Eucgr.E03983.1.p	PF00365	PTHR13697,PTHR13697:SF26		2.7.1.90	K00895	GO:0006096,GO:0003872	AT1G12000.1		Phosphofructokinase family protein
32054457	Eucgr.F00246	Eucgr.F00246.1	Eucgr.F00246.1.p	PF07859	PTHR23024,PTHR23024:SF235		4.2.1.105,3.1.1.1		GO:0016787,GO:0008152	AT1G49660.1	AtCXE5,CXE5	carboxyesterase 5
32053866	Eucgr.F00373	Eucgr.F00373.1	Eucgr.F00373.1.p	PF00141	PTHR31356,PTHR31356:SF6		1.11.1.11	K00434	GO:0055114,GO:0020037,GO:0006979,GO:0004601	AT4G09010.1	APX4,TL29	ascorbate peroxidase 4
32057480	Eucgr.F00763	Eucgr.F00763.1	Eucgr.F00763.1.p	PF01042	PTHR11803,PTHR11803:SF13	KOG2317	3.5.99.10			AT3G20390.1		endoribonuclease L-PSP family protein
32054226	Eucgr.F01077	Eucgr.F01077.1	Eucgr.F01077.1.p	PF00504	PTHR21649,PTHR21649:SF11			K08914	GO:0016020,GO:0009765	AT5G54270.1	LHCB3,LHCB3*1	light-harvesting chlorophyll B-binding protein 3
32056038	Eucgr.F01098	Eucgr.F01098.1	Eucgr.F01098.1.p	PF00106	PTHR24322,PTHR24322:SF393	KOG1208	1.3.1.33		GO:0016491,GO:0008152	AT5G54190.1	PORA	protochlorophyllide oxidoreductase A
32057014	Eucgr.F01167	Eucgr.F01167.1	Eucgr.F01167.1.p	PF01649	PTHR33398,PTHR33398:SF2			K02968	GO:0006412,GO:0005840,GO:0005622,GO:0003735,GO:0003723	AT3G15190.1		chloroplast 30S ribosomal protein S20, putative
32052822	Eucgr.F01413	Eucgr.F01413.2	Eucgr.F01413.2.p	PF01070	PTHR10578,PTHR10578:SF81		1.1.3.15	K11517	GO:0016491	AT3G14420.5		Aldolase-type TIM barrel family protein
32057527	Eucgr.F01462	Eucgr.F01462.1	Eucgr.F01462.1.p	PF14492,PF03144,PF00679,PF03764,PF00009	PTHR23115,PTHR23115:SF136		3.6.5.3	K03234	GO:0005525	AT1G56070.1	LOS1	Ribosomal protein S5/Elongation factor G/III/V family protein
32057529	Eucgr.F01462	Eucgr.F01462.3	Eucgr.F01462.3.p	PF14492,PF03144,PF00679,PF03764,PF00009	PTHR23115,PTHR23115:SF136		3.6.5.3	K03234	GO:0005525	AT1G56070.1	LOS1	Ribosomal protein S5/Elongation factor G/III/V family protein
32056966	Eucgr.F01604	Eucgr.F01604.4	Eucgr.F01604.4.p	PF00085	PTHR10438,PTHR10438:SF274	KOG0907	1.6.5.4		GO:0045454,GO:0015035,GO:0006662	AT3G51030.1	ATTRX H1,ATTRX1,TRX1	thioredoxin H-type 1
32057616	Eucgr.F01880	Eucgr.F01880.1	Eucgr.F01880.1.p	PF02729,PF00185	PTHR11405	KOG1504	2.1.3.3	K00611	GO:0016743,GO:0006520,GO:0016597	AT1G75330.1	OTC	ornithine carbamoyltransferase
32052970	Eucgr.F02167	Eucgr.F02167.5	Eucgr.F02167.5.p	PF00464	PTHR11680,PTHR11680:SF12		2.1.2.1		GO:0016740	AT5G26780.1	SHM2	serine hydroxymethyltransferase 2
32053818	Eucgr.F02481	Eucgr.F02481.2	Eucgr.F02481.2.p	PF11016	PTHR35551,PTHR35551:SF1					AT5G38660.2	APE1	acclimation of photosynthesis to environment
32053208	Eucgr.F02497	Eucgr.F02497.2	Eucgr.F02497.2.p	PF01251	PTHR11278,PTHR11278:SF1	KOG3320		K02993	GO:0006412,GO:0005840,GO:0005622,GO:0003735	AT3G02560.1		Ribosomal protein S7e family protein
32054193	Eucgr.F02613	Eucgr.F02613.1	Eucgr.F02613.1.p	PF00829	PTHR21349,PTHR21349:SF2	KOG1686		K02888	GO:0005840	AT1G35680.1		Ribosomal protein L21
32055835	Eucgr.F02711	Eucgr.F02711.2	Eucgr.F02711.2.p	PF00316	PTHR11556,PTHR11556:SF17		3.1.3.11		GO:0042578,GO:0042132,GO:0005975	AT1G43670.1		Inositol monophosphatase family protein
32056999	Eucgr.F02830	Eucgr.F02830.1	Eucgr.F02830.1.p	PF00400	PTHR19877			K03246	GO:0005515	AT2G46290.1		Transducin/WD40 repeat-like superfamily protein
32055681	Eucgr.F02872	Eucgr.F02872.2	Eucgr.F02872.2.p	PF03951,PF00120	PTHR20852,PTHR20852:SF59		6.3.1.2		GO:0006807,GO:0006542,GO:0004356	AT5G37600.1	ATGLN1;1,ATGSR1,GLN1;1,GSR 1	glutamine synthase clone R1
32055046	Eucgr.F03139	Eucgr.F03139.1	Eucgr.F03139.1.p	PF03807,PF14833	PTHR22981,PTHR22981:SF53	KOG0409		K18121	GO:0051287	AT1G17650.1	GLYR2,GR2	glyoxylate reductase 2
32054663	Eucgr.F03673	Eucgr.F03673.1	Eucgr.F03673.1.p	PF02518,PF00183	PTHR11528,PTHR11528:SF49			K04079	GO:0051082,GO:0006950,GO:0006457,GO:0005524	AT5G56000.1	AtHsp90.4,Hsp81.4	HEAT SHOCK PROTEIN 81.4
32055244	Eucgr.F03816	Eucgr.F03816.1	Eucgr.F03816.1.p	PF02431	PTHR28039,PTHR28039:SF8		5.5.1.6	K01859	GO:0016872	AT3G55120.1	A11,CFI,TT5	Chalcone-flavanone isomerase family protein
32052709	Eucgr.F03922	Eucgr.F03922.1	Eucgr.F03922.1.p	PF07683,PF02492	PTHR13748,PTHR13748:SF43	KOG2743				AT1G80480.1	PTAC17	plastid transcriptionally active 17
32057875	Eucgr.F03988	Eucgr.F03988.1	Eucgr.F03988.1.p		PTHR34044					AT1G16080.1
32056117	Eucgr.F04149	Eucgr.F04149.2	Eucgr.F04149.2.p	PF00213	PTHR11910,PTHR11910:SF7	KOG1662	3.6.3.14		GO:0046933,GO:0015986	AT4G09650.1	ATPD	ATP synthase delta-subunit gene
32056742	Eucgr.F04345	Eucgr.F04345.2	Eucgr.F04345.2.p	PF13848,PF00085	PTHR18929,PTHR18929:SF109	KOG0190	5.3.4.1	K09580	GO:0045454	AT1G21750.1	ATPDI5,ATPDIL1-1,PDI5,PDIL1-1	PDI-like 1-1
32056463	Eucgr.F04463	Eucgr.F04463.1	Eucgr.F04463.1.p	PF00162	PTHR11406,PTHR11406:SF9		2.7.2.3	K00927	GO:0006096,GO:0004618	AT1G79550.1	PGK	phosphoglycerate kinase
32073289	Eucgr.G02043	Eucgr.G02043.1	Eucgr.G02043.1.p	PF12847	PTHR10108,PTHR10108:SF721	KOG1270	2.1.1.11	K03428		AT4G25080.3	CHLM	magnesium-protoporphyrin IX methyltransferase
32071043	Eucgr.G02443	Eucgr.G02443.2	Eucgr.G02443.2.p	PF00076,PF02136	PTHR10693,PTHR10693:SF27	KOG0116			GO:0003676,GO:0006810,GO:0005622	AT1G13730.1		Nuclear transport factor 2 (NTF2) family protein with RNA binding (RRM-RBD-RNP motifs) domain
32072766	Eucgr.G02521	Eucgr.G02521.1	Eucgr.G02521.1.p	PF03703	PTHR35688,PTHR35688:SF2					AT1G14345.1		NAD(P)-linked oxidoreductase superfamily protein
32073482	Eucgr.G02684	Eucgr.G02684.1	Eucgr.G02684.1.p	PF00179	PTHR24067,PTHR24067:SF117	KOG0896	6.3.2.19	K10704		AT3G52560.1	MMZ4,UEV1D,UEV1D-4	ubiquitin E2 variant 1D-4
32071878	Eucgr.G02764	Eucgr.G02764.2	Eucgr.G02764.2.p	PF13410,PF13417	PTHR11260,PTHR11260:SF171	KOG1422	1.8.5.1		GO:0005515	AT1G75270.1	DHAR2	dehydroascorbate reductase 2
32072800	Eucgr.G02904	Eucgr.G02904.1	Eucgr.G02904.1.p	PF01789	PTHR31407,PTHR31407:SF4			K02717	GO:0019898,GO:0015979,GO:0009654,GO:0009523,GO:0005509	AT3G55330.1	PPL1	PsbP-like protein 1
32073113	Eucgr.G03042	Eucgr.G03042.1	Eucgr.G03042.1.p	PF00466,PF00428	PTHR21141,PTHR21141:SF3	KOG0815		K02941	GO:0042254,GO:0005622	AT2G40010.1		Ribosomal protein L10 family protein
32070488	Eucgr.G03355	Eucgr.G03355.1	Eucgr.G03355.1.p	PF01370	PTHR10366,PTHR10366:SF332	KOG1502			GO:0050662,GO:0003824	AT5G19440.1		NAD(P)-binding Rossmann-fold superfamily protein
32042179	Eucgr.H00078	Eucgr.H00078.1	Eucgr.H00078.1.p	PF05193,PF00675	PTHR11851,PTHR11851:SF133		1.10.2.2	K17732		AT3G02090.1	MPPBETA	Insulinase (Peptidase family M16) protein
32043585	Eucgr.H00128	Eucgr.H00128.1	Eucgr.H00128.1.p	PF00076	PTHR24012	KOG0106,KOG0146,KOG0131			GO:0003676	AT1G60000.1		RNA-binding (RRM/RBD/RNP motifs) family protein
32043790	Eucgr.H00143	Eucgr.H00143.1	Eucgr.H00143.1.p	PF00549,PF08442	PTHR11815,PTHR11815:SF1		6.2.1.5	K01900	GO:0008152,GO:0003824	AT2G20420.1		ATP citrate lyase (ACL) family protein
32043382	Eucgr.H00256	Eucgr.H00256.2	Eucgr.H00256.2.p	PF16884	PTHR11695,PTHR11695:SF564		1.1.1.54,1.3.1.102		GO:0055114,GO:0016491,GO:0008270	AT3G03080.1		Zinc-binding dehydrogenase family protein
32044277	Eucgr.H01081	Eucgr.H01081.1	Eucgr.H01081.1.p	PF10415,PF00206	PTHR11444,PTHR11444:SF1		4.2.1.2	K01679	GO:0016829,GO:0006099	AT2G47510.2	FUM1	fumarase 1
32045103	Eucgr.H01166	Eucgr.H01166.1	Eucgr.H01166.1.p	PF00043,PF02798	PTHR11260,PTHR11260:SF201	KOG0867	2.5.1.18	K00799	GO:0005515	AT1G02930.1	ATGST1,ATGSTF3,ATGSTF6,ERD11,GST1,GSTF6	glutathione S-transferase 6
32042584	Eucgr.H01169	Eucgr.H01169.1	Eucgr.H01169.1.p	PF00043,PF02798	PTHR11260,PTHR11260:SF201	KOG0867	2.5.1.18	K00799	GO:0005515	AT1G02930.2	ATGST1,ATGSTF3,ATGSTF6,ERD11,GST1,GSTF6	glutathione S-transferase 6
32043164	Eucgr.H01235	Eucgr.H01235.1	Eucgr.H01235.1.p	PF00348	PTHR12001,PTHR12001:SF52	KOG0776	2.5.1.29	K13789	GO:0008299	AT4G36810.1	GGPS1	geranylgeranyl pyrophosphate synthase 1
32044500	Eucgr.H01287	Eucgr.H01287.1	Eucgr.H01287.1.p	PF01789	PTHR31407,PTHR31407:SF15				GO:0019898,GO:0015979,GO:0009654,GO:0009523,GO:0005509	AT4G15510.1		Photosystem II reaction center PsbP family protein
32042691	Eucgr.H01352	Eucgr.H01352.1	Eucgr.H01352.1.p	PF04851,PF00098,PF08152,PF00271	PTHR24031,PTHR24031:SF155	KOG0331	3.6.4.13		GO:0016787,GO:0005524,GO:0003677,GO:0008270,GO:0003676,GO:0005634,GO:0004386,GO:0003723	AT5G26742.2	emb1138	DEAD box RNA helicase (RH3)
32045695	Eucgr.H01461	Eucgr.H01461.1	Eucgr.H01461.1.p	PF12796	PTHR24193,PTHR24193:SF88	KOG4214				AT4G35450.1	AFT,AKR2,AKR2A	ankyrin repeat-containing protein 2
32042152	Eucgr.H02826	Eucgr.H02826.3	Eucgr.H02826.3.p	PF00920	PTHR21000,PTHR21000:SF5		4.2.1.9		GO:0008152,GO:0003824	AT3G23940.1		dehydratase family
32044199	Eucgr.H03939	Eucgr.H03939.1	Eucgr.H03939.1.p	PF01776	PTHR10064,PTHR10064:SF3	KOG3434		K02891	GO:0006412,GO:0005840,GO:0005622,GO:0003735	AT3G05560.2		Ribosomal L22e protein family
32044139	Eucgr.H04428	Eucgr.H04428.1	Eucgr.H04428.1.p	PF01488,PF08501,PF01487	PTHR21089,PTHR21089:SF12	KOG0692	4.2.1.10,1.1.1.25	K13832	GO:0055114,GO:0004764,GO:0003855	AT3G06350.1	EMB3004,MEE32	dehydroquinate dehydratase, putative / shikimate dehydrogenase, putative
32044558	Eucgr.H04606	Eucgr.H04606.1	Eucgr.H04606.1.p	PF00160	PTHR11071,PTHR11071:SF247	KOG0880	5.2.1.8	K03768	GO:0006457,GO:0003755,GO:0000413	AT5G13120.1	ATCYP20-2,CYP20-2	cyclophilin 20-2
32040715	Eucgr.H04609	Eucgr.H04609.1	Eucgr.H04609.1.p	PF00479,PF02781	PTHR23429,PTHR23429:SF3		1.1.1.49	K00036	GO:0055114,GO:0050661,GO:0006006,GO:0004345	AT5G13110.1	G6PD2	glucose-6-phosphate dehydrogenase 2
32042236	Eucgr.H04655	Eucgr.H04655.1	Eucgr.H04655.1.p	PF00227	PTHR11599,PTHR11599:SF63	KOG0175	3.4.25.1	K02737	GO:0051603,GO:0005839,GO:0004298	AT3G26340.1		N-terminal nucleophile aminohydrolases (Ntn hydrolases) superfamily protein
32044941	Eucgr.H04748	Eucgr.H04748.1	Eucgr.H04748.1.p	PF01474	PTHR21337,PTHR21337:SF6		2.5.1.54	K01626	GO:0009073,GO:0003849	AT4G39980.1	DHS1	3-deoxy-D-arabino-heptulosonate 7-phosphate synthase 1
32045595	Eucgr.H04776	Eucgr.H04776.1	Eucgr.H04776.1.p	PF10584,PF00227	PTHR11599,PTHR11599:SF13	KOG0178	3.4.25.1	K02728	GO:0019773,GO:0006511,GO:0004175,GO:0051603,GO:0005839,GO:0004298	AT3G22110.1	PAC1	20S proteasome alpha subunit C1
32064279	Eucgr.I00055	Eucgr.I00055.1	Eucgr.I00055.1.p	PF02629,PF00549,PF00285	PTHR23118,PTHR23118:SF3		2.3.3.8	K01648	GO:0048037,GO:0008152,GO:0003824,GO:0046912	AT3G06650.1	ACLB-1	ATP-citrate lyase B-1
32063222	Eucgr.I00241	Eucgr.I00241.1	Eucgr.I00241.1.p	PF00022	PTHR11937,PTHR11937:SF247			K10355		AT5G09810.1	ACT7	actin 7
32062956	Eucgr.I01333	Eucgr.I01333.1	Eucgr.I01333.1.p	PF00248	PTHR11732,PTHR11732:SF209	KOG1577	1.1.1.224	K00011		AT2G21250.1		NAD(P)-linked oxidoreductase superfamily protein
32064893	Eucgr.I01423	Eucgr.I01423.2	Eucgr.I01423.2.p	PF00389,PF02826	PTHR10996,PTHR10996:SF169	KOG0069	1.1.1.29,1.1.1.81		GO:0055114,GO:0051287,GO:0016616,GO:0008152	AT1G68010.1	ATHPR1,HPR	hydroxypyruvate reductase
32065635	Eucgr.I01792	Eucgr.I01792.1	Eucgr.I01792.1.p	PF13180,PF00089	PTHR22939,PTHR22939:SF81	KOG1320	3.4.21.107		GO:0005515,GO:0006508,GO:0004252	AT3G27925.1	Deg1,DEGP1	DegP protease 1
32063716	Eucgr.I01803	Eucgr.I01803.1	Eucgr.I01803.1.p	PF08240,PF13602	PTHR11695,PTHR11695:SF530	KOG1198	1.3.1.74	K18980	GO:0055114,GO:0016491,GO:0008270	AT1G23740.1		Oxidoreductase, zinc-binding dehydrogenase family protein
32065294	Eucgr.I01807	Eucgr.I01807.1	Eucgr.I01807.1.p	PF08240,PF13602	PTHR11695,PTHR11695:SF530	KOG1198	1.3.1.74	K18980	GO:0055114,GO:0016491,GO:0008270	AT1G23740.1		Oxidoreductase, zinc-binding dehydrogenase family protein
32064682	Eucgr.I02092	Eucgr.I02092.1	Eucgr.I02092.1.p	PF03446,PF00393	PTHR11811,PTHR11811:SF33		1.1.1.44		GO:0055114,GO:0004616,GO:0050661,GO:0006098	AT3G02360.2		6-phosphogluconate dehydrogenase family protein
32064683	Eucgr.I02092	Eucgr.I02092.2	Eucgr.I02092.2.p	PF03446,PF00393	PTHR11811,PTHR11811:SF33		1.1.1.44	K00033	GO:0055114,GO:0004616,GO:0050661,GO:0006098	AT3G02360.2		6-phosphogluconate dehydrogenase family protein
32064053	Eucgr.I02232	Eucgr.I02232.1	Eucgr.I02232.1.p	PF00180	PTHR11835,PTHR11835:SF51		1.1.1.41	K00030	GO:0055114,GO:0016616,GO:0051287,GO:0000287	AT4G35260.1	IDH-I,IDH1	isocitrate dehydrogenase 1
32063658	Eucgr.I02307	Eucgr.I02307.1	Eucgr.I02307.1.p	PF00694,PF00330	PTHR11670,PTHR11670:SF40		4.2.1.3	K01681	GO:0008152	AT4G35830.1	ACO1	aconitase 1
32063495	Eucgr.I02334	Eucgr.I02334.1	Eucgr.I02334.1.p	PF10584,PF00227	PTHR11599,PTHR11599:SF15	KOG0183	3.4.25.1	K02731	GO:0019773,GO:0006511,GO:0004175,GO:0051603,GO:0005839,GO:0004298	AT5G66140.1	PAD2	proteasome alpha subunit D2
32065111	Eucgr.I02716	Eucgr.I02716.2	Eucgr.I02716.2.p	PF04755	PTHR31906,PTHR31906:SF14					AT3G26070.1		Plastid-lipid associated protein PAP / fibrillin family protein
32034871	Eucgr.J00008	Eucgr.J00008.1	Eucgr.J00008.1.p	PF00121	PTHR21139,PTHR21139:SF6	KOG1643	5.3.1.1	K01803	GO:0008152,GO:0004807	AT3G55440.1	ATCTIMC,CYTOTPI,TPI	triosephosphate isomerase
32032204	Eucgr.J00023	Eucgr.J00023.1	Eucgr.J00023.1.p	PF00012	PTHR19375,PTHR19375:SF232			K03283		AT5G02500.1	AT-HSC70-1,HSC70,HSC70-1,HSP70-1	heat shock cognate protein 70-1
32034564	Eucgr.J00025	Eucgr.J00025.1	Eucgr.J00025.1.p	PF00012	PTHR19375,PTHR19375:SF232			K03283		AT3G12580.1	ATHSP70,HSP70	heat shock protein 70
32035701	Eucgr.J00176	Eucgr.J00176.1	Eucgr.J00176.1.p	PF00210	PTHR11431,PTHR11431:SF41	KOG2332	1.16.3.1	K00522	GO:0008199,GO:0006879,GO:0006826	AT2G40300.1	ATFER4,FER4	ferritin 4
32032282	Eucgr.J00305	Eucgr.J00305.1	Eucgr.J00305.1.p	PF00005	PTHR24220,PTHR24220:SF85		3.6.3.23	K09013	GO:0016887,GO:0005524	AT3G10670.1	ATNAP7,NAP7	non-intrinsic ABC protein 7
32034907	Eucgr.J00613	Eucgr.J00613.1	Eucgr.J00613.1.p	PF08267,PF01717	PTHR30519,PTHR30519:SF0		2.1.1.14	K00549	GO:0008652,GO:0008270,GO:0003871,GO:0009086	AT5G17920.1	ATCIMS,ATMETS,ATMS1	Cobalamin-independent synthase family protein
32033316	Eucgr.J00758	Eucgr.J00758.1	Eucgr.J00758.1.p	PF06592	PTHR34267					AT1G01170.2		Protein of unknown function (DUF1138)
32033060	Eucgr.J00820	Eucgr.J00820.1	Eucgr.J00820.1.p	PF01477,PF00305	PTHR11771,PTHR11771:SF42		1.13.11.12	K00454	GO:0005515,GO:0055114,GO:0046872,GO:0016702	AT3G45140.1	ATLOX2,LOX2	lipoxygenase 2
32032153	Eucgr.J01250	Eucgr.J01250.1	Eucgr.J01250.1.p	PF00076	PTHR24012	KOG0131			GO:0003676	AT3G52150.1		RNA-binding (RRM/RBD/RNP motifs) family protein
32032826	Eucgr.J01595	Eucgr.J01595.1	Eucgr.J01595.1.p	PF13410,PF13417	PTHR11260,PTHR11260:SF171	KOG1422	1.8.5.1		GO:0005515	AT5G16710.1	DHAR3	dehydroascorbate reductase 1
32032386	Eucgr.J02061	Eucgr.J02061.1	Eucgr.J02061.1.p	PF00314	PTHR31048,PTHR31048:SF7					AT2G28790.1		Pathogenesis-related thaumatin superfamily protein
32035521	Eucgr.J02133	Eucgr.J02133.1	Eucgr.J02133.1.p	PF01459	PTHR11743,PTHR11743:SF31	KOG3126		K15040	GO:0055085,GO:0005741	AT3G01280.1	ATVDAC1,VDAC1	voltage dependent anion channel 1
32034754	Eucgr.J02731	Eucgr.J02731.1	Eucgr.J02731.1.p	PF02823	PTHR13822,PTHR13822:SF8			K02114	GO:0046961,GO:0046933,GO:0045261,GO:0015986	ATCG00470.1		ATP synthase epsilon chain
32034205	Eucgr.J02928	Eucgr.J02928.1	Eucgr.J02928.1.p	PF03767	PTHR31284,PTHR31284:SF5		3.1.3.2		GO:0003993	AT5G51260.1		HAD superfamily, subfamily IIIB acid phosphatase
32034974	Eucgr.J03033	Eucgr.J03033.1	Eucgr.J03033.1.p	PF16211,PF00125	PTHR23430	KOG1757		K11251	GO:0003677	AT1G52740.1	HTA9	histone H2A protein 9
32069672	Eucgr.K00099	Eucgr.K00099.3	Eucgr.K00099.3.p		PTHR17130					AT5G17170.2	ENH1	rubredoxin family protein
32067834	Eucgr.K00264	Eucgr.K00264.1	Eucgr.K00264.1.p	PF03953,PF00091	PTHR11588,PTHR11588:SF114		2.4.2.1	K07375	GO:0003924,GO:0007017,GO:0005874	AT5G23860.1	TUB8	tubulin beta 8
32069316	Eucgr.K00618	Eucgr.K00618.2	Eucgr.K00618.2.p	PF00479,PF02781	PTHR23429,PTHR23429:SF1		1.1.1.49		GO:0055114,GO:0050661,GO:0006006,GO:0004345	AT5G35790.1	G6PD1	glucose-6-phosphate dehydrogenase 1
32066211	Eucgr.K01232	Eucgr.K01232.1	Eucgr.K01232.1.p	PF00043,PF02798	PTHR11260,PTHR11260:SF287	KOG0867	2.5.1.18	K00799	GO:0005515	AT2G30860.1	ATGSTF7,ATGSTF9,GLUTTR,GSTF9	glutathione S-transferase PHI 9
32066276	Eucgr.K01258	Eucgr.K01258.1	Eucgr.K01258.1.p	PF07724,PF02933,PF05496,PF02359	PTHR23077,PTHR23077:SF82		3.6.4.6	K13525	GO:0005524,GO:0009378,GO:0006310,GO:0006281	AT3G53230.1		ATPase, AAA-type, CDC48 protein
32068536	Eucgr.K01354	Eucgr.K01354.1	Eucgr.K01354.1.p	PF01218	PTHR10755,PTHR10755:SF7		1.3.3.3	K00228	GO:0055114,GO:0006779,GO:0004109	AT1G03475.1	ATCPO-I,HEMF1,LIN2	Coproporphyrinogen III oxidase
32067485	Eucgr.K02074	Eucgr.K02074.2	Eucgr.K02074.2.p	PF02887,PF00224	PTHR11817,PTHR11817:SF33		2.7.1.40	K00873	GO:0030955,GO:0006096,GO:0004743,GO:0000287	AT3G52990.1		Pyruvate kinase family protein
32068451	Eucgr.K02283	Eucgr.K02283.1	Eucgr.K02283.1.p	PF03951,PF00120	PTHR20852,PTHR20852:SF59		6.3.1.2	K01915	GO:0006807,GO:0006542,GO:0004356	AT5G37600.1	ATGLN1;1,ATGSR1,GLN1;1,GSR 1	glutamine synthase clone R1
32065922	Eucgr.K02346	Eucgr.K02346.1	Eucgr.K02346.1.p	PF02558,PF14833	PTHR22981,PTHR22981:SF53	KOG0409	1.1.1.26	K18121	GO:0055114,GO:0008677,GO:0051287	AT3G25530.1	ATGHBDH,GHBDH,GLYR1,GR1	glyoxylate reductase 1
32067537	Eucgr.K02710	Eucgr.K02710.1	Eucgr.K02710.1.p	PF00132	PTHR13061,PTHR13061:SF0	KOG3121	1.6.5.3			AT3G48680.1	GAMMA CAL2	gamma carbonic anhydrase-like 2
32066630	Eucgr.K02962	Eucgr.K02962.2	Eucgr.K02962.2.p	PF00467,PF16121,PF00900	PTHR11581,PTHR11581:SF11				GO:0006412,GO:0005840,GO:0005622,GO:0003735	AT5G58420.1		Ribosomal protein S4 (RPS4A) family protein
32066597	Eucgr.K02981	Eucgr.K02981.1	Eucgr.K02981.1.p	PF01680	PTHR31829		4.3.3.6	K06215	GO:0042823,GO:0042819	AT5G01410.1	ATPDX1,ATPDX1.3,PDX1,PDX1.3,RSR4	Aldolase-type TIM barrel family protein
32068046	Eucgr.K03456	Eucgr.K03456.1	Eucgr.K03456.1.p	PF00043,PF02798	PTHR11260,PTHR11260:SF201	KOG0867	2.5.1.18	K00799	GO:0005515	AT3G62760.1	ATGSTF13	Glutathione S-transferase family protein
32068530	Eucgr.K03531	Eucgr.K03531.4	Eucgr.K03531.4.p	PF13098	PTHR18929,PTHR18929:SF91	KOG0190	5.3.4.1			AT2G47470.1	ATPDI11,ATPDIL2-1,MEE30,PDI11,UNE5	thioredoxin family protein
32040656	Eucgr.L00543	Eucgr.L00543.2	Eucgr.L00543.2.p	PF09298,PF01557	PTHR11820,PTHR11820:SF1		3.7.1.2	K01555	GO:0009072,GO:0004334,GO:0008152,GO:0003824	AT1G12050.1		fumarylacetoacetase, putative
32027693	Eucgr.L00600	Eucgr.L00600.1	Eucgr.L00600.1.p	PF00483	PTHR22572,PTHR22572:SF119	KOG1322	2.7.7.27	K00975	GO:0016779,GO:0009058	AT5G19220.1	ADG2,APL1	ADP glucose pyrophosphorylase large subunit 1
32042027	Eucgr.L00637	Eucgr.L00637.1	Eucgr.L00637.1.p	PF07728	PTHR23073,PTHR23073:SF7		3.4.25.1	K03065	GO:0016887,GO:0005524	AT3G05530.1	ATS6A.2,RPT5A	regulatory particle triple-A ATPase 5A
32040493	Eucgr.L02740	Eucgr.L02740.1	Eucgr.L02740.1.p	PF00141	PTHR31235,PTHR31235:SF77		1.11.1.7	K00430	GO:0055114,GO:0020037,GO:0006979,GO:0004601	AT1G71695.1		Peroxidase superfamily protein

## Sheet: GO-terms
GO term	Ontology	Description	Number in input list	Number in BG/Ref	p-value	FDR
GO:1901564	P	organonitrogen compound metabolic process	33	849	2.7e-17	1.3e-14
GO:0044281	P	small molecule metabolic process	26	610	1.5e-14	3.6e-12
GO:1901566	P	organonitrogen compound biosynthetic process	24	618	1.2e-12	2e-10
GO:0044710	P	single-organism metabolic process	45	2807	6.8e-10	8.5e-08
GO:0006082	P	organic acid metabolic process	15	366	1.5e-08	1.5e-06
GO:0019693	P	ribose phosphate metabolic process	9	116	8.6e-08	7.1e-06
GO:0009199	P	ribonucleoside triphosphate metabolic process	8	88	1.5e-07	8.2e-06
GO:0009205	P	purine ribonucleoside triphosphate metabolic process	8	88	1.5e-07	8.2e-06
GO:0009144	P	purine nucleoside triphosphate metabolic process	8	88	1.5e-07	8.2e-06
GO:0009141	P	nucleoside triphosphate metabolic process	8	90	1.8e-07	8.7e-06
GO:0044711	P	single-organism biosynthetic process	15	457	2.4e-07	1.1e-05
GO:0046128	P	purine ribonucleoside metabolic process	8	105	5.3e-07	1.9e-05
GO:0009150	P	purine ribonucleotide metabolic process	8	109	6.9e-07	1.9e-05
GO:0009117	P	nucleotide metabolic process	9	149	6.4e-07	1.9e-05
GO:0006753	P	nucleoside phosphate metabolic process	9	151	7.1e-07	1.9e-05
GO:0009259	P	ribonucleotide metabolic process	8	109	6.9e-07	1.9e-05
GO:0042278	P	purine nucleoside metabolic process	8	105	5.3e-07	1.9e-05
GO:0009119	P	ribonucleoside metabolic process	8	108	6.5e-07	1.9e-05
GO:0006165	P	nucleoside diphosphate phosphorylation	6	46	8.3e-07	2e-05
GO:0046939	P	nucleotide phosphorylation	6	46	8.3e-07	2e-05
GO:0006807	P	nitrogen compound metabolic process	35	2383	9.5e-07	2.2e-05
GO:0009132	P	nucleoside diphosphate metabolic process	6	48	1e-06	2.3e-05
GO:0006163	P	purine nucleotide metabolic process	8	120	1.4e-06	2.9e-05
GO:0019752	P	carboxylic acid metabolic process	12	328	1.4e-06	2.9e-05
GO:0072521	P	purine-containing compound metabolic process	8	122	1.5e-06	3e-05
GO:0043436	P	oxoacid metabolic process	12	337	1.9e-06	3.6e-05
GO:0009058	P	biosynthetic process	32	2143	2.3e-06	4.2e-05
GO:0044699	P	single-organism process	51	4462	2.6e-06	4.3e-05
GO:0006091	P	generation of precursor metabolites and energy	7	90	2.5e-06	4.3e-05
GO:0009116	P	nucleoside metabolic process	8	132	2.7e-06	4.3e-05
GO:1901657	P	glycosyl compound metabolic process	8	132	2.7e-06	4.3e-05
GO:0055086	P	nucleobase-containing small molecule metabolic process	9	181	3e-06	4.6e-05
GO:0072524	P	pyridine-containing compound metabolic process	6	61	3.8e-06	5.6e-05
GO:0051186	P	cofactor metabolic process	8	143	4.7e-06	6.8e-05
GO:0006520	P	cellular amino acid metabolic process	8	148	6e-06	8.2e-05
GO:0044763	P	single-organism cellular process	32	2241	5.9e-06	8.2e-05
GO:0008152	P	metabolic process	82	9388	1.3e-05	0.00016
GO:0006732	P	coenzyme metabolic process	7	117	1.3e-05	0.00016
GO:0044283	P	small molecule biosynthetic process	8	172	1.7e-05	0.00022
GO:0046034	P	ATP metabolic process	6	82	1.8e-05	0.00023
GO:0019637	P	organophosphate metabolic process	9	230	1.9e-05	0.00023
GO:0009167	P	purine ribonucleoside monophosphate metabolic process	6	87	2.5e-05	0.00028
GO:0009161	P	ribonucleoside monophosphate metabolic process	6	87	2.5e-05	0.00028
GO:0009126	P	purine nucleoside monophosphate metabolic process	6	87	2.5e-05	0.00028
GO:0009123	P	nucleoside monophosphate metabolic process	6	90	3e-05	0.00033
GO:0006412	P	translation	11	383	3.6e-05	0.00038
GO:0008652	P	cellular amino acid biosynthetic process	5	56	3.9e-05	0.00041
GO:0043043	P	peptide biosynthetic process	11	391	4.3e-05	0.00041
GO:0046496	P	nicotinamide nucleotide metabolic process	5	57	4.2e-05	0.00041
GO:0043604	P	amide biosynthetic process	11	391	4.3e-05	0.00041
GO:0019362	P	pyridine nucleotide metabolic process	5	57	4.2e-05	0.00041
GO:0006733	P	oxidoreduction coenzyme metabolic process	5	58	4.5e-05	0.00043
GO:0006518	P	peptide metabolic process	11	403	5.6e-05	0.00052
GO:0043603	P	cellular amide metabolic process	11	408	6.2e-05	0.00057
GO:1901135	P	carbohydrate derivative metabolic process	9	274	7e-05	0.00063
GO:0044249	P	cellular biosynthetic process	27	1984	8.8e-05	0.00078
GO:1901576	P	organic substance biosynthetic process	27	2025	0.00012	0.0011
GO:0016053	P	organic acid biosynthetic process	6	144	0.00035	0.003
GO:1901575	P	organic substance catabolic process	7	224	0.00061	0.0051
GO:0009056	P	catabolic process	7	244	0.001	0.0082
GO:0019725	P	cellular homeostasis	5	124	0.0013	0.01
GO:0046394	P	carboxylic acid biosynthetic process	5	127	0.0014	0.011
GO:0042592	P	homeostatic process	5	130	0.0016	0.012
GO:0034641	P	cellular nitrogen compound metabolic process	25	2183	0.0021	0.016
GO:0055114	P	oxidation-reduction process	22	1849	0.0025	0.019
GO:0044723	P	single-organism carbohydrate metabolic process	6	238	0.0043	0.032
GO:0065008	P	regulation of biological quality	5	176	0.0055	0.041
GO:0016616	F	oxidoreductase activity, acting on the CH-OH group of donors, NAD or NADP as acceptor	9	123	1.4e-07	2.6e-05
GO:0016614	F	oxidoreductase activity, acting on CH-OH group of donors	9	140	3.9e-07	3.6e-05
GO:0048037	F	cofactor binding	14	469	1.9e-06	0.00012
GO:0003735	F	structural constituent of ribosome	10	274	1.1e-05	0.00054
GO:0050662	F	coenzyme binding	11	361	2.1e-05	0.00066
GO:0005198	F	structural molecule activity	10	290	1.8e-05	0.00066
GO:0051287	F	NAD binding	5	71	0.00011	0.0029
GO:0016491	F	oxidoreductase activity	27	2023	0.00012	0.0029
GO:0003824	F	catalytic activity	77	9441	0.00067	0.014
GO:0003723	F	RNA binding	8	321	0.0011	0.02
GO:0030529	C	intracellular ribonucleoprotein complex	11	314	6e-06	5.2e-05
GO:0043232	C	intracellular non-membrane-bounded organelle	14	506	4.4e-06	5.2e-05
GO:1990904	C	ribonucleoprotein complex	11	314	6e-06	5.2e-05
GO:0005622	C	intracellular	28	1726	2.5e-06	5.2e-05
GO:0005840	C	ribosome	11	273	1.6e-06	5.2e-05
GO:0044464	C	cell part	28	1831	7.7e-06	5.2e-05
GO:0005623	C	cell	28	1831	7.7e-06	5.2e-05
GO:0043228	C	non-membrane-bounded organelle	14	506	4.4e-06	5.2e-05
GO:0044444	C	cytoplasmic part	14	596	2.6e-05	0.00016
GO:0044424	C	intracellular part	25	1649	3.1e-05	0.00017
GO:0005737	C	cytoplasm	15	733	6.3e-05	0.00031
GO:0032991	C	macromolecular complex	17	929	7.7e-05	0.00035
GO:0043229	C	intracellular organelle	18	1295	0.0013	0.0048
GO:0043226	C	organelle	18	1295	0.0013	0.0048
