# Supplementary material for: Network Analysis Combining Proteomics and Metabolomics Reveals New Insights Into Early Responses of Eucalyptus grandis During Rust Infection
Source: Front Plant Sci. 2021 Jan 7;11:604849. doi: 10.3389/fpls.2020.604849 (PMC7817549; doi:10.3389/fpls.2020.604849)
Supplement: Supplementary Table 5 — Resistant_18H_R-green. [file Table_5.XLSX]

## Sheet: RES_ProteinModule-green
#pacId	locusName	transcriptName	peptideName	Pfam	Panther	KOG	KEGG/ec	KO	GO	Best-hit-arabi-name	arabi-symbol	arabi-defline
32046922	Eucgr.A00010	Eucgr.A00010.2	Eucgr.A00010.2.p	PF05697	PTHR30560				GO:0015031,GO:0006457	AT2G30695.2
32049124	Eucgr.A00052	Eucgr.A00052.1	Eucgr.A00052.1.p	PF08502,PF00682	PTHR10277,PTHR10277:SF42		2.3.3.13	K01649	GO:0009098,GO:0003852,GO:0003824	AT1G74040.1	IMS1,IPMS2,MAML-3	2-isopropylmalate synthase 1
32048352	Eucgr.A00153	Eucgr.A00153.1	Eucgr.A00153.1.p	PF01479,PF00163	PTHR11831,PTHR11831:SF11				GO:0003723,GO:0019843,GO:0005622	AT5G39850.1		Ribosomal protein S4
32048143	Eucgr.A00394	Eucgr.A00394.3	Eucgr.A00394.3.p	PF02219	PTHR21091,PTHR21091:SF31		1.5.1.20	K00297	GO:0055114,GO:0006555,GO:0004489	AT2G44160.1	MTHFR2	methylenetetrahydrofolate reductase 2
32048477	Eucgr.A00724	Eucgr.A00724.3	Eucgr.A00724.3.p	PF00234	PTHR33076,PTHR33076:SF11					AT5G59320.1	LTP3	lipid transfer protein 3
32046939	Eucgr.A01368	Eucgr.A01368.2	Eucgr.A01368.2.p	PF00218	PTHR22854,PTHR22854:SF10	KOG4201	4.1.1.48		GO:0004425	AT5G48220.1		Aldolase-type TIM barrel family protein
32047062	Eucgr.A02072	Eucgr.A02072.2	Eucgr.A02072.2.p	PF14200	PTHR31257,PTHR31257:SF2					AT2G39050.1		hydroxyproline-rich glycoprotein family protein
32046551	Eucgr.A02394	Eucgr.A02394.1	Eucgr.A02394.1.p	PF00709	PTHR11846,PTHR11846:SF4		6.3.4.4	K01939	GO:0006164,GO:0005525,GO:0004019	AT3G57610.1	ADSS	adenylosuccinate synthase
32049108	Eucgr.A02564	Eucgr.A02564.1	Eucgr.A02564.1.p	PF02221	PTHR11306,PTHR11306:SF12	KOG4680				AT3G11780.1		MD-2-related lipid recognition domain-containing protein / ML domain-containing protein
32046369	Eucgr.A02717	Eucgr.A02717.1	Eucgr.A02717.1.p	PF04716	PTHR12653	KOG3365	1.6.5.3	K03949	GO:0022904,GO:0016651,GO:0005743	AT5G52840.1		NADH-ubiquinone oxidoreductase-related
32048180	Eucgr.A02850	Eucgr.A02850.1	Eucgr.A02850.1.p	PF00135	PTHR23024,PTHR23024:SF219	KOG1515	3.1.1.1			AT5G62180.1	AtCXE20,CXE20	carboxyesterase 20
32047028	Eucgr.A02908	Eucgr.A02908.1	Eucgr.A02908.1.p	PF08240,PF00107	PTHR11695,PTHR11695:SF578	KOG1197	1.6.5.5		GO:0055114,GO:0016491,GO:0008270	AT5G61510.1		GroES-like zinc-binding alcohol dehydrogenase family protein
32047030	Eucgr.A02908	Eucgr.A02908.3	Eucgr.A02908.3.p	PF08240,PF00107	PTHR11695,PTHR11695:SF578	KOG1197	1.6.5.5		GO:0055114,GO:0016491,GO:0008270	AT5G61510.1		GroES-like zinc-binding alcohol dehydrogenase family protein
32058616	Eucgr.B00357	Eucgr.B00357.2	Eucgr.B00357.2.p	PF00171	PTHR11699,PTHR11699:SF180		1.2.1.3		GO:0055114,GO:0016491,GO:0008152	AT3G48000.1	ALDH2,ALDH2A,ALDH2B4	aldehyde dehydrogenase 2B4
32060249	Eucgr.B00532	Eucgr.B00532.1	Eucgr.B00532.1.p	PF00834	PTHR11749,PTHR11749:SF4	KOG3111	5.1.3.1	K01783	GO:0016857,GO:0005975	AT5G61410.1	EMB2728,RPE	D-ribulose-5-phosphate-3-epimerase
32058417	Eucgr.B00593	Eucgr.B00593.1	Eucgr.B00593.1.p	PF00076	PTHR24012			K12741	GO:0003676	AT5G61030.1	GR-RBP3	glycine-rich RNA-binding protein 3
32058296	Eucgr.B01156	Eucgr.B01156.4	Eucgr.B01156.4.p	PF01738	PTHR17630,PTHR17630:SF48	KOG3043			GO:0016787	AT3G23600.1		alpha/beta-Hydrolases superfamily protein
32059905	Eucgr.B01266	Eucgr.B01266.1	Eucgr.B01266.1.p		PTHR10366,PTHR10366:SF389					AT2G39080.1		NAD(P)-binding Rossmann-fold superfamily protein
32060027	Eucgr.B01498	Eucgr.B01498.2	Eucgr.B01498.2.p	PF00248	PTHR11732,PTHR11732:SF223					AT2G37770.2		NAD(P)-linked oxidoreductase superfamily protein
32060439	Eucgr.B01777	Eucgr.B01777.5	Eucgr.B01777.5.p	PF05368	PTHR10366,PTHR10366:SF375					AT4G39230.1		NmrA-like negative transcriptional regulator family protein
32061747	Eucgr.B01870	Eucgr.B01870.1	Eucgr.B01870.1.p		PTHR36014,PTHR36014:SF1					AT2G26340.1
32062268	Eucgr.B02118	Eucgr.B02118.3	Eucgr.B02118.3.p	PF16363	PTHR10366,PTHR10366:SF327	KOG1429	5.1.3.18			AT5G28840.1	GME	GDP-D-mannose 3\',5\'-epimerase
32058810	Eucgr.B02584	Eucgr.B02584.1	Eucgr.B02584.1.p	PF13410,PF13417	PTHR11260,PTHR11260:SF312	KOG0406	2.5.1.18	K00799	GO:0005515	AT1G10370.1	ATGSTU17,ERD9,GST30,GST30B	Glutathione S-transferase family protein
32061096	Eucgr.B02617	Eucgr.B02617.1	Eucgr.B02617.1.p	PF13371,PF14559	PTHR26312,PTHR26312:SF70					AT3G18420.1		Protein prenylyltransferase superfamily protein
32059610	Eucgr.B02864	Eucgr.B02864.2	Eucgr.B02864.2.p	PF00274	PTHR11627,PTHR11627:SF8	KOG1557	4.1.2.13		GO:0006096,GO:0004332	AT2G01140.1		Aldolase superfamily protein
32058345	Eucgr.B03019	Eucgr.B03019.1	Eucgr.B03019.1.p	PF00240,PF09280,PF00627	PTHR10621,PTHR10621:SF12	KOG0011		K10839	GO:0005515,GO:0043161,GO:0006289,GO:0003684	AT3G02540.1	RAD23-3,RAD23C	Rad23 UV excision repair protein family
32058381	Eucgr.B03494	Eucgr.B03494.1	Eucgr.B03494.1.p	PF00504	PTHR21649,PTHR21649:SF13			K08908	GO:0016020,GO:0009765	AT3G61470.1	LHCA2	photosystem I light harvesting complex gene 2
32038109	Eucgr.C01776	Eucgr.C01776.3	Eucgr.C01776.3.p	PF00067	PTHR24298	KOG0156	1.14.13.121		GO:0055114,GO:0020037,GO:0016705,GO:0005506	AT3G26280.1	CYP71B4	cytochrome P450, family 71, subfamily B, polypeptide 4
32038549	Eucgr.C03295	Eucgr.C03295.1	Eucgr.C03295.1.p	PF00166	PTHR10772,PTHR10772:SF0	KOG1641		K04078	GO:0006457,GO:0005737	AT5G20720.1	ATCPN21,CHCPN10,CPN10,CPN20,CPN21	chaperonin 20
32049792	Eucgr.D00177	Eucgr.D00177.1	Eucgr.D00177.1.p	PF00175	PTHR19384,PTHR19384:SF54		1.18.1.2	K02641	GO:0055114,GO:0016491	AT4G05390.1	ATRFNR1,RFNR1	root FNR 1
32052216	Eucgr.D01115	Eucgr.D01115.1	Eucgr.D01115.1.p	PF00297	PTHR11229,PTHR11229:SF5	KOG3141		K02906	GO:0006412,GO:0005840,GO:0005622,GO:0003735	AT2G43030.1		Ribosomal protein L3 family protein
32049771	Eucgr.D01216	Eucgr.D01216.1	Eucgr.D01216.1.p	PF01535	PTHR24015,PTHR24015:SF27					AT1G02150.1		Tetratricopeptide repeat (TPR)-like superfamily protein
32028519	Eucgr.D01612	Eucgr.D01612.1	Eucgr.D01612.1.p	PF03953,PF00091	PTHR11588,PTHR11588:SF97		2.4.2.1	K07375	GO:0003924,GO:0007017,GO:0005874	AT5G12250.1	TUB6	beta-6 tubulin
32050937	Eucgr.D01687	Eucgr.D01687.1	Eucgr.D01687.1.p	PF03690	PTHR11215,PTHR11215:SF3					AT5G41970.1		Metal-dependent protein hydrolase
32049752	Eucgr.D01990	Eucgr.D01990.1	Eucgr.D01990.1.p	PF13405,PF13499	PTHR23050,PTHR23050:SF214	KOG0027		K13448	GO:0005509	AT1G12310.1		Calcium-binding EF-hand family protein
32051125	Eucgr.D02118	Eucgr.D02118.3	Eucgr.D02118.3.p	PF04774,PF09598	PTHR12299,PTHR12299:SF24	KOG2945				AT4G17520.1		Hyaluronan / mRNA binding family
32050162	Eucgr.D02207	Eucgr.D02207.1	Eucgr.D02207.1.p	PF00076	PTHR24012,PTHR24012:SF477	KOG0105,KOG0106,KOG0131,KOG0110			GO:0003676	AT2G35410.1		RNA-binding (RRM/RBD/RNP motifs) family protein
32030662	Eucgr.E00228	Eucgr.E00228.3	Eucgr.E00228.3.p	PF01553,PF14829	PTHR35695,PTHR35695:SF1		2.3.1.15		GO:0016746,GO:0008152,GO:0004366	AT1G32200.2	ACT1,ATS1	phospholipid/glycerol acyltransferase family protein
32029265	Eucgr.E01137	Eucgr.E01137.1	Eucgr.E01137.1.p	PF00022	PTHR11937,PTHR11937:SF247					AT5G09810.1	ACT7	actin 7
32028551	Eucgr.E01170	Eucgr.E01170.3	Eucgr.E01170.3.p	PF03283	PTHR21562,PTHR21562:SF4				GO:0016787	AT4G19420.1		Pectinacetylesterase family protein
32030756	Eucgr.E01218	Eucgr.E01218.2	Eucgr.E01218.2.p	PF00887	PTHR23310,PTHR23310:SF67			K08762	GO:0000062	AT1G31812.1	ACBP,ACBP6	acyl-CoA-binding protein 6
32028563	Eucgr.E01634	Eucgr.E01634.1	Eucgr.E01634.1.p	PF01553	PTHR35695,PTHR35695:SF1		2.3.1.15		GO:0016746,GO:0008152	AT1G32200.2	ACT1,ATS1	phospholipid/glycerol acyltransferase family protein
32028538	Eucgr.E03874	Eucgr.E03874.1	Eucgr.E03874.1.p	PF08100,PF00891	PTHR11746,PTHR11746:SF106	KOG3178	2.1.1.68	K13066	GO:0046983,GO:0008171	AT5G54160.1	ATOMT1,OMT1	O-methyltransferase 1
32053869	Eucgr.F00373	Eucgr.F00373.4	Eucgr.F00373.4.p	PF00141	PTHR31356,PTHR31356:SF6		1.11.1.11		GO:0055114,GO:0020037,GO:0006979,GO:0004601	AT4G09010.1	APX4,TL29	ascorbate peroxidase 4
32054479	Eucgr.F01217	Eucgr.F01217.1	Eucgr.F01217.1.p	PF14259,PF00076	PTHR24012,PTHR24012:SF490	KOG0131,KOG0130		K12741	GO:0003676	AT3G15010.2		RNA-binding (RRM/RBD/RNP motifs) family protein
32055933	Eucgr.F01221	Eucgr.F01221.1	Eucgr.F01221.1.p	PF01965	PTHR11019,PTHR11019:SF100	KOG2764		K03152		AT1G53280.1		Class I glutamine amidotransferase-like superfamily protein
32053735	Eucgr.F01365	Eucgr.F01365.1	Eucgr.F01365.1.p	PF00572	PTHR11545,PTHR11545:SF7	KOG3203		K02871	GO:0006412,GO:0005840,GO:0003735	AT1G78630.1	emb1473	Ribosomal protein L13 family protein
32057800	Eucgr.F01406	Eucgr.F01406.1	Eucgr.F01406.1.p	PF04832	PTHR11220,PTHR11220:SF25					AT1G17100.1		SOUL heme-binding family protein
32052821	Eucgr.F01413	Eucgr.F01413.1	Eucgr.F01413.1.p	PF01070	PTHR10578,PTHR10578:SF81		1.1.3.15	K11517	GO:0016491	AT3G14420.2		Aldolase-type TIM barrel family protein
32055557	Eucgr.F01421	Eucgr.F01421.2	Eucgr.F01421.2.p	PF13410,PF13417	PTHR11260,PTHR11260:SF204	KOG0406	2.5.1.18	K00799	GO:0005515	AT1G78380.1	ATGSTU19,GST8,GSTU19	glutathione S-transferase TAU 19
32057786	Eucgr.F02506	Eucgr.F02506.1	Eucgr.F02506.1.p	PF02780,PF02779	PTHR11624,PTHR11624:SF56		1.2.4.1	K00162	GO:0008152,GO:0003824,GO:0006086,GO:0004739	AT5G50850.1	MAB1	Transketolase family protein
32057265	Eucgr.F02744	Eucgr.F02744.5	Eucgr.F02744.5.p	PF00107,PF08240	PTHR11695,PTHR11695:SF576		1.1.1.1		GO:0055114,GO:0016491,GO:0008270	AT1G77120.1	ADH,ADH1,ATADH,ATADH1	alcohol dehydrogenase 1
32057266	Eucgr.F02744	Eucgr.F02744.6	Eucgr.F02744.6.p	PF08240	PTHR11695,PTHR11695:SF576		1.1.1.1		GO:0055114,GO:0016491,GO:0008270	AT1G77120.1	ADH,ADH1,ATADH,ATADH1	alcohol dehydrogenase 1
32054879	Eucgr.F02905	Eucgr.F02905.1	Eucgr.F02905.1.p	PF01704	PTHR11952,PTHR11952:SF13		2.7.7.9	K00963	GO:0070569,GO:0008152	AT5G17310.2	AtUGP2,UGP2	UDP-glucose pyrophosphorylase 2
32057587	Eucgr.F03161	Eucgr.F03161.3	Eucgr.F03161.3.p	PF02817,PF00364,PF00198	PTHR23151,PTHR23151:SF59		2.3.1.12	K00627	GO:0016746,GO:0008152	AT3G13930.1		Dihydrolipoamide acetyltransferase, long form protein
32052587	Eucgr.F04339	Eucgr.F04339.1	Eucgr.F04339.1.p	PF00227	PTHR11599,PTHR11599:SF62	KOG0180	3.4.25.1	K02735	GO:0051603,GO:0005839,GO:0004298	AT1G21720.1	PBC1	proteasome beta subunit C1
32056465	Eucgr.F04463	Eucgr.F04463.3	Eucgr.F04463.3.p	PF00162	PTHR11406,PTHR11406:SF9	KOG1367	2.7.2.3		GO:0006096,GO:0004618	AT1G79550.2	PGK	phosphoglycerate kinase
32070999	Eucgr.G02317	Eucgr.G02317.1	Eucgr.G02317.1.p	PF00828	PTHR12934,PTHR12934:SF11	KOG0846		K02876	GO:0015934,GO:0006412,GO:0003735	AT3G25920.1	RPL15	ribosomal protein L15
32073502	Eucgr.G02539	Eucgr.G02539.2	Eucgr.G02539.2.p	PF08536	PTHR31745,PTHR31745:SF2					AT1G14410.1	ATWHY1,PTAC1,WHY1	ssDNA-binding transcriptional regulator
32070781	Eucgr.G02545	Eucgr.G02545.1	Eucgr.G02545.1.p	PF01145	PTHR10264,PTHR10264:SF93	KOG2620			GO:0016020	AT5G62740.1	ATHIR1,HIR1	SPFH/Band 7/PHB domain-containing membrane-associated protein family
32073010	Eucgr.G03060	Eucgr.G03060.2	Eucgr.G03060.2.p	PF00504	PTHR21649,PTHR21649:SF32				GO:0016020,GO:0009765	AT2G40100.1	LHCB4.3	light harvesting complex photosystem II
32070815	Eucgr.G03125	Eucgr.G03125.1	Eucgr.G03125.1.p	PF01208	PTHR21091,PTHR21091:SF91		4.1.1.37	K01599	GO:0006779,GO:0004853	AT2G40490.1	HEME2	Uroporphyrinogen decarboxylase
32072888	Eucgr.G03216	Eucgr.G03216.1	Eucgr.G03216.1.p	PF13233	PTHR12964	KOG3426	1.6.5.3	K03950		AT3G12260.1		LYR family of Fe/S cluster biogenesis protein
32042870	Eucgr.H00059	Eucgr.H00059.1	Eucgr.H00059.1.p	PF00173	PTHR19359,PTHR19359:SF26	KOG0537				AT2G32720.1	ATCB5-B,B5 #4,CB5-B	cytochrome B5 isoform B
32043381	Eucgr.H00256	Eucgr.H00256.1	Eucgr.H00256.1.p	PF16884	PTHR11695,PTHR11695:SF564		1.1.1.54,1.3.1.102		GO:0055114,GO:0016491,GO:0008270	AT3G03080.1		Zinc-binding dehydrogenase family protein
32044227	Eucgr.H00470	Eucgr.H00470.4	Eucgr.H00470.4.p	PF00248	PTHR11732,PTHR11732:SF226	KOG1575	1.1.1.317			AT1G60710.1	ATB2	NAD(P)-linked oxidoreductase superfamily protein
32044407	Eucgr.H00751	Eucgr.H00751.1	Eucgr.H00751.1.p	PF00254	PTHR10516,PTHR10516:SF293	KOG0544	5.2.1.8	K09569	GO:0006457	AT3G25220.1	FKBP15-1	FK506-binding protein 15 kD-1
32040875	Eucgr.H01473	Eucgr.H01473.3	Eucgr.H01473.3.p	PF01765	PTHR20982,PTHR20982:SF8	KOG4759		K02838	GO:0006412	AT3G63190.1	AtcpRRF,cpRRF,HFP108,RRF	ribosome recycling factor, chloroplast precursor
32044769	Eucgr.H01947	Eucgr.H01947.1	Eucgr.H01947.1.p	PF00124	PTHR33149,PTHR33149:SF1		1.10.3.9	K02705,K02706	GO:0045156,GO:0019684,GO:0009772	ATCG00270.1		photosystem II reaction center protein D
32043182	Eucgr.H02913	Eucgr.H02913.1	Eucgr.H02913.1.p	PF00330	PTHR11670	KOG0454	4.2.1.33		GO:0008152	AT4G13430.1	ATLEUC1,IIL1	isopropyl malate isomerase large subunit 1
32042886	Eucgr.H03316	Eucgr.H03316.3	Eucgr.H03316.3.p	PF01263	PTHR11122,PTHR11122:SF12	KOG1594	5.1.3.15		GO:0016853,GO:0005975	AT5G66530.2		Galactose mutarotase-like superfamily protein
32043353	Eucgr.H03981	Eucgr.H03981.1	Eucgr.H03981.1.p	PF00407	PTHR31213,PTHR31213:SF17				GO:0009607,GO:0006952	AT1G24020.1	MLP423	MLP-like protein 423
32043925	Eucgr.H04084	Eucgr.H04084.1	Eucgr.H04084.1.p	PF00575	PTHR10724,PTHR10724:SF7			K02945	GO:0003676	AT5G30510.1	ARRPS1,RPS1	ribosomal protein S1
32043367	Eucgr.H04815	Eucgr.H04815.2	Eucgr.H04815.2.p	PF01658,PF07994	PTHR11510,PTHR11510:SF6		5.5.1.4		GO:0008654,GO:0006021,GO:0004512	AT2G22240.1	ATIPS2,ATMIPS2,MIPS2	myo-inositol-1-phosphate synthase 2
32064280	Eucgr.I00055	Eucgr.I00055.2	Eucgr.I00055.2.p	PF02629,PF00549,PF00285	PTHR23118,PTHR23118:SF3		2.3.3.8	K01648	GO:0048037,GO:0008152,GO:0003824,GO:0046912	AT3G06650.1	ACLB-1	ATP-citrate lyase B-1
32062902	Eucgr.I00659	Eucgr.I00659.1	Eucgr.I00659.1.p	PF06955,PF00722	PTHR31062,PTHR31062:SF48		2.4.1.207,3.2.1.151	K08235	GO:0048046,GO:0016762,GO:0006073,GO:0005618,GO:0005975,GO:0004553	AT5G65730.1	XTH6	xyloglucan endotransglucosylase/hydrolase 6
32065224	Eucgr.I01008	Eucgr.I01008.1	Eucgr.I01008.1.p	PF12697	PTHR10992,PTHR10992:SF820	KOG4178,KOG1454				AT2G23620.1	ATMES1,MES1	methyl esterase 1
32064788	Eucgr.I01014	Eucgr.I01014.1	Eucgr.I01014.1.p	PF12697	PTHR10992,PTHR10992:SF820	KOG1454				AT2G23610.1	ATMES3,MES3	methyl esterase 3
32064781	Eucgr.I01025	Eucgr.I01025.1	Eucgr.I01025.1.p	PF01716	PTHR34058,PTHR34058:SF1			K02716	GO:0042549,GO:0019898,GO:0015979,GO:0009654,GO:0009523,GO:0005509	AT3G50820.1	OEC33,PSBO-2,PSBO2	photosystem II subunit O-2
32064639	Eucgr.I01557	Eucgr.I01557.1	Eucgr.I01557.1.p	PF12796	PTHR24193,PTHR24193:SF88	KOG4214				AT2G17390.1	AKR2B	ankyrin repeat-containing 2B
32064705	Eucgr.I01600	Eucgr.I01600.1	Eucgr.I01600.1.p	PF09261,PF01074,PF07748	PTHR11607,PTHR11607:SF36		3.2.1.24	K01191	GO:0008270,GO:0004553,GO:0005975,GO:0004559,GO:0015923,GO:0006013	AT5G13980.2		Glycosyl hydrolase family 38 protein
32063667	Eucgr.I02137	Eucgr.I02137.3	Eucgr.I02137.3.p	PF00318	PTHR11489,PTHR11489:SF9	KOG0830		K02998	GO:0006412,GO:0005840,GO:0005622,GO:0003735,GO:0015935	AT3G04770.2	RPSAb	40s ribosomal protein SA B
32064142	Eucgr.I02163	Eucgr.I02163.1	Eucgr.I02163.1.p	PF00155	PTHR11751,PTHR11751:SF369		2.6.1.2	K00814	GO:0030170,GO:0009058	AT1G72330.1	ALAAT2	alanine aminotransferase 2
32065110	Eucgr.I02716	Eucgr.I02716.1	Eucgr.I02716.1.p	PF04755	PTHR31906,PTHR31906:SF14					AT3G26070.1		Plastid-lipid associated protein PAP / fibrillin family protein
32065595	Eucgr.I02782	Eucgr.I02782.1	Eucgr.I02782.1.p	PF00043,PF02798,PF00647	PTHR11260,PTHR11260:SF194	KOG1627		K03233	GO:0005515,GO:0006414,GO:0003746	AT1G09640.1		Translation elongation factor EF1B, gamma chain
32034565	Eucgr.J00025	Eucgr.J00025.2	Eucgr.J00025.2.p	PF00012	PTHR19375,PTHR19375:SF232			K03283		AT3G12580.1	ATHSP70,HSP70	heat shock protein 70
32033215	Eucgr.J00040	Eucgr.J00040.6	Eucgr.J00040.6.p	PF01073	PTHR10366,PTHR10366:SF323	KOG1429	4.1.1.35		GO:0055114,GO:0016616,GO:0006694,GO:0003854	AT5G59290.2	ATUXS3,UXS3	UDP-glucuronic acid decarboxylase 3
32035107	Eucgr.J00743	Eucgr.J00743.1	Eucgr.J00743.1.p	PF00076	PTHR23139	KOG0130		K12876	GO:0003676	AT1G51510.1	Y14	RNA-binding (RRM/RBD/RNP motifs) family protein
32033628	Eucgr.J00766	Eucgr.J00766.1	Eucgr.J00766.1.p	PF02341	PTHR33791,PTHR33791:SF4					AT5G19855.1		Chaperonin-like RbcX protein
32032286	Eucgr.J00819	Eucgr.J00819.1	Eucgr.J00819.1.p	PF00305	PTHR11771,PTHR11771:SF42		1.13.11.12		GO:0055114,GO:0046872,GO:0016702	AT3G45140.1	ATLOX2,LOX2	lipoxygenase 2
32034548	Eucgr.J00856	Eucgr.J00856.1	Eucgr.J00856.1.p	PF07973,PF01411	PTHR11777,PTHR11777:SF18		6.1.1.7	K01872	GO:0043039,GO:0016876,GO:0005524,GO:0006419,GO:0004813,GO:0000166	AT1G50200.1	ACD,ALATS	Alanyl-tRNA synthetase
32033580	Eucgr.J01951	Eucgr.J01951.2	Eucgr.J01951.2.p	PF02747	PTHR11352	KOG1636			GO:0006275,GO:0003677,GO:0030337	AT2G29570.1	ATPCNA2,PCNA2	proliferating cell nuclear antigen 2
32035241	Eucgr.J02053	Eucgr.J02053.1	Eucgr.J02053.1.p	PF02466	PTHR15371,PTHR15371:SF2					AT2G28900.1	ATOEP16-1,ATOEP16-L,OEP16,OEP16-1	outer plastid envelope protein 16-1
32034316	Eucgr.J02055	Eucgr.J02055.1	Eucgr.J02055.1.p	PF00125	PTHR11426	KOG1745		K11253	GO:0003677,GO:0000786	AT1G09200.1		Histone superfamily protein
32032807	Eucgr.J02991	Eucgr.J02991.1	Eucgr.J02991.1.p	PF00012	PTHR19375,PTHR19375:SF190			K09489		AT1G79930.1	HSP91	heat shock protein 91
32066733	Eucgr.K00588	Eucgr.K00588.1	Eucgr.K00588.1.p	PF00438,PF02772,PF02773	PTHR11964,PTHR11964:SF16		2.5.1.6	K00789	GO:0006556,GO:0004478,GO:0005524	AT1G02500.1	AtSAM1,MAT1,SAM-1,SAM1	S-adenosylmethionine synthetase 1
32067286	Eucgr.K01243	Eucgr.K01243.1	Eucgr.K01243.1.p	PF00076	PTHR24012	KOG0131		K11294	GO:0003676	AT3G53460.1	CP29	chloroplast RNA-binding protein 29
32067247	Eucgr.K02073	Eucgr.K02073.2	Eucgr.K02073.2.p	PF00274	PTHR11627,PTHR11627:SF17		4.1.2.13	K01623	GO:0006096,GO:0004332	AT3G52930.1		Aldolase superfamily protein
32066519	Eucgr.K02190	Eucgr.K02190.1	Eucgr.K02190.1.p		PTHR17130,PTHR17130:SF25					AT5G51010.1		Rubredoxin-like superfamily protein
32069395	Eucgr.K02261	Eucgr.K02261.1	Eucgr.K02261.1.p	PF00400	PTHR19868,PTHR19868:SF0	KOG0279		K14753	GO:0005515	AT1G48630.1	RACK1B_AT	receptor for activated C kinase 1B
32066006	Eucgr.K02753	Eucgr.K02753.2	Eucgr.K02753.2.p	PF00334	PTHR11349,PTHR11349:SF44	KOG0888	2.7.4.6		GO:0006241,GO:0006228,GO:0006183,GO:0006165,GO:0004550	AT5G63310.1	ATNDPK2,NDPK IA,NDPK IA IA,NDPK1A,NDPK2	nucleoside diphosphate kinase 2
32068767	Eucgr.K02975	Eucgr.K02975.1	Eucgr.K02975.1.p	PF00462	PTHR10293,PTHR10293:SF45	KOG0911			GO:0045454,GO:0015035,GO:0009055	AT2G38270.1	ATGRX2,CXIP2	CAX-interacting protein 2
32040655	Eucgr.L00543	Eucgr.L00543.1	Eucgr.L00543.1.p	PF09298,PF01557	PTHR11820,PTHR11820:SF1		3.7.1.2	K01555	GO:0009072,GO:0004334,GO:0008152,GO:0003824	AT1G12050.1		fumarylacetoacetase, putative
32040326	Eucgr.L01079	Eucgr.L01079.1	Eucgr.L01079.1.p	PF00861	PTHR12899			K02881	GO:0006412,GO:0005840,GO:0005622,GO:0003735	AT1G48350.1		Ribosomal L18p/L5e family protein
32027534	Eucgr.L01770	Eucgr.L01770.1	Eucgr.L01770.1.p	PF00012	PTHR19375,PTHR19375:SF219					AT5G42020.1	BIP,BIP2	Heat shock protein 70 (Hsp 70) family protein

## Sheet: GO-termos
GO term	Ontology	Description	Number in input list	Number in BG/Ref	p-value	FDR
GO:0006091	P	generation of precursor metabolites and energy	8	90	4e-09	9.6e-07
GO:1901564	P	organonitrogen compound metabolic process	17	849	2.3e-08	2.8e-06
GO:0044281	P	small molecule metabolic process	12	610	4.2e-06	0.00029
GO:1901566	P	organonitrogen compound biosynthetic process	12	618	4.8e-06	0.00029
GO:0051186	P	cofactor metabolic process	6	143	2.4e-05	0.0012
GO:0006732	P	coenzyme metabolic process	5	117	0.00011	0.003
GO:0072521	P	purine-containing compound metabolic process	5	122	0.00013	0.003
GO:0043043	P	peptide biosynthetic process	8	391	0.00015	0.003
GO:0043604	P	amide biosynthetic process	8	391	0.00015	0.003
GO:0006082	P	organic acid metabolic process	8	366	9.5e-05	0.003
GO:0006163	P	purine nucleotide metabolic process	5	120	0.00012	0.003
GO:0006412	P	translation	8	383	0.00013	0.003
GO:0006518	P	peptide metabolic process	8	403	0.00018	0.0034
GO:0043603	P	cellular amide metabolic process	8	408	0.0002	0.0034
GO:0019752	P	carboxylic acid metabolic process	7	328	0.00031	0.0043
GO:0044710	P	single-organism metabolic process	23	2807	0.00028	0.0043
GO:0019637	P	organophosphate metabolic process	6	230	0.0003	0.0043
GO:0009117	P	nucleotide metabolic process	5	149	0.00032	0.0043
GO:0006753	P	nucleoside phosphate metabolic process	5	151	0.00034	0.0044
GO:0043436	P	oxoacid metabolic process	7	337	0.00036	0.0044
GO:0055086	P	nucleobase-containing small molecule metabolic process	5	181	0.00076	0.0088
GO:0009058	P	biosynthetic process	18	2143	0.0012	0.013
GO:0006807	P	nitrogen compound metabolic process	19	2383	0.0015	0.016
GO:1901575	P	organic substance catabolic process	5	224	0.0019	0.019
GO:0044723	P	single-organism carbohydrate metabolic process	5	238	0.0025	0.024
GO:0009056	P	catabolic process	5	244	0.0028	0.026
GO:0044249	P	cellular biosynthetic process	16	1984	0.0035	0.031
GO:1901576	P	organic substance biosynthetic process	16	2025	0.0043	0.037
GO:0008152	P	metabolic process	48	9388	0.0045	0.037
GO:0005975	P	carbohydrate metabolic process	8	673	0.0047	0.037
GO:0043232	C	intracellular non-membrane-bounded organelle	8	506	0.00081	0.024
GO:0043228	C	non-membrane-bounded organelle	8	506	0.00081	0.024
