# Supplementary material for: Network Analysis Combining Proteomics and Metabolomics Reveals New Insights Into Early Responses of Eucalyptus grandis During Rust Infection
Source: Front Plant Sci. 2021 Jan 7;11:604849. doi: 10.3389/fpls.2020.604849 (PMC7817549; doi:10.3389/fpls.2020.604849)
Supplement: Supplementary Table 7 — Susceptible_0H_S-red. [file Table_7.XLSX]

## Sheet: SUS_ProteinModule-red
#pacId	locusName	transcriptName	peptideName	Pfam	Panther	KOG	KEGG/ec	KO	GO	Best-hit-arabi-name	arabi-symbol	arabi-defline
32048086	Eucgr.A00264	Eucgr.A00264.1	Eucgr.A00264.1.p	PF00421	PTHR33180,PTHR33180:SF8			K02704	GO:0019684,GO:0016168,GO:0016020,GO:0009767,GO:0009521	ATCG00680.1		photosystem II reaction center protein B
32048141	Eucgr.A00394	Eucgr.A00394.1	Eucgr.A00394.1.p	PF02219	PTHR21091,PTHR21091:SF31		1.5.1.20	K00297	GO:0055114,GO:0006555,GO:0004489	AT2G44160.1	MTHFR2	methylenetetrahydrofolate reductase 2
32048711	Eucgr.A01238	Eucgr.A01238.1	Eucgr.A01238.1.p	PF00719	PTHR10286,PTHR10286:SF13	KOG1626	3.6.1.1	K01507	GO:0006796,GO:0005737,GO:0004427,GO:0000287	AT3G53620.1	AtPPa4,PPa4	pyrophosphorylase 4
32046676	Eucgr.A01781	Eucgr.A01781.3	Eucgr.A01781.3.p	PF03737	PTHR33254,PTHR33254:SF4		4.1.1.3			AT3G02770.1		Ribonuclease E inhibitor RraA/Dimethylmenaquinone methyltransferase
32058615	Eucgr.B00357	Eucgr.B00357.1	Eucgr.B00357.1.p	PF00171	PTHR11699,PTHR11699:SF180		1.2.1.3	K00128	GO:0055114,GO:0016491,GO:0008152	AT3G48000.1	ALDH2,ALDH2A,ALDH2B4	aldehyde dehydrogenase 2B4
32058616	Eucgr.B00357	Eucgr.B00357.2	Eucgr.B00357.2.p	PF00171	PTHR11699,PTHR11699:SF180		1.2.1.3		GO:0055114,GO:0016491,GO:0008152	AT3G48000.1	ALDH2,ALDH2A,ALDH2B4	aldehyde dehydrogenase 2B4
32072995	Eucgr.B00913	Eucgr.B00913.1	Eucgr.B00913.1.p	PF14464,PF13012	PTHR10410,PTHR10410:SF5	KOG1555	3.4.25.1			AT5G23540.1		Mov34/MPN/PAD-1 family protein
32058107	Eucgr.B01088	Eucgr.B01088.1	Eucgr.B01088.1.p	PF02531	PTHR31982,PTHR31982:SF4			K02692	GO:0015979,GO:0009538,GO:0009522	AT1G03130.1	PSAD-2	photosystem I subunit D-2
32061554	Eucgr.B01217	Eucgr.B01217.1	Eucgr.B01217.1.p		PTHR31218,PTHR31218:SF43				GO:0022857,GO:0016021	AT4G15545.1
32058942	Eucgr.B01250	Eucgr.B01250.2	Eucgr.B01250.2.p	PF01370	PTHR10366,PTHR10366:SF375				GO:0050662,GO:0003824	AT4G39230.1		NmrA-like negative transcriptional regulator family protein
32060689	Eucgr.B01579	Eucgr.B01579.2	Eucgr.B01579.2.p	PF00561	PTHR10992,PTHR10992:SF811	KOG4178	3.3.2.10			AT4G02340.1		alpha/beta-Hydrolases superfamily protein
32058650	Eucgr.B01600	Eucgr.B01600.1	Eucgr.B01600.1.p	PF01776	PTHR10064,PTHR10064:SF3	KOG3434		K02891	GO:0006412,GO:0005840,GO:0005622,GO:0003735	AT3G05560.1		Ribosomal L22e protein family
32059635	Eucgr.B01698	Eucgr.B01698.1	Eucgr.B01698.1.p	PF01398,PF13012	PTHR10540	KOG2975		K03249	GO:0005515	AT2G39990.1	AteIF3f,EIF2,eIF3F	eukaryotic translation initiation factor 2
32059107	Eucgr.B02251	Eucgr.B02251.1	Eucgr.B02251.1.p	PF01680	PTHR31829		4.3.3.6	K06215	GO:0042823,GO:0042819	AT5G01410.1	ATPDX1,ATPDX1.3,PDX1,PDX1.3,RSR4	Aldolase-type TIM barrel family protein
32058856	Eucgr.B02273	Eucgr.B02273.1	Eucgr.B02273.1.p	PF13667,PF01964	PTHR30557,PTHR30557:SF1		4.1.99.17	K03147	GO:0051536,GO:0009228	AT2G29630.1	PY,THIC	thiaminC
32061579	Eucgr.B02942	Eucgr.B02942.2	Eucgr.B02942.2.p	PF00408,PF02879,PF02880,PF02878	PTHR22573,PTHR22573:SF47		5.4.2.2	K01835	GO:0071704,GO:0016868,GO:0005975	AT1G23190.1		Phosphoglucomutase/phosphomannomutase family protein
32061582	Eucgr.B03110	Eucgr.B03110.1	Eucgr.B03110.1.p	PF02518,PF00183	PTHR11528,PTHR11528:SF41			K09487	GO:0051082,GO:0006950,GO:0006457,GO:0005524	AT2G04030.1	AtHsp90.5,CR88,EMB1956,Hsp88.1,HSP90.5	Chaperone protein htpG family protein
32059994	Eucgr.B03320	Eucgr.B03320.1	Eucgr.B03320.1.p	PF00484	PTHR11002,PTHR11002:SF15	KOG1578	4.2.1.1	K01673	GO:0008270,GO:0004089	AT1G70410.2	ATBCA4,BCA4,CA4	beta carbonic anhydrase 4
32062013	Eucgr.B03621	Eucgr.B03621.1	Eucgr.B03621.1.p	PF00271,PF00270	PTHR24031,PTHR24031:SF235		3.6.4.13	K11594	GO:0005524,GO:0003676	AT2G42520.1		P-loop containing nucleoside triphosphate hydrolases superfamily protein
32061908	Eucgr.B03677	Eucgr.B03677.1	Eucgr.B03677.1.p	PF07944	PTHR31151,PTHR31151:SF0			K09955		AT5G12950.1		Putative glycosyl hydrolase of unknown function (DUF1680)
32060939	Eucgr.B03696	Eucgr.B03696.1	Eucgr.B03696.1.p	PF01370	PTHR10366,PTHR10366:SF362	KOG1502	1.1.1.195		GO:0050662,GO:0003824	AT5G19440.1		NAD(P)-binding Rossmann-fold superfamily protein
32060559	Eucgr.B03930	Eucgr.B03930.1	Eucgr.B03930.1.p	PF00080	PTHR10003,PTHR10003:SF34	KOG0441	1.15.1.1	K04565	GO:0055114,GO:0046872,GO:0006801,GO:0071486,GO:0034599,GO:0009507	AT2G28190.1	CSD2,CZSOD2	copper/zinc superoxide dismutase 2
32036543	Eucgr.C00350	Eucgr.C00350.1	Eucgr.C00350.1.p	PF01287	PTHR11673,PTHR11673:SF8	KOG3271		K02180,K03263	GO:0045905,GO:0045901,GO:0043022,GO:0006452,GO:0003746,GO:0003723	AT1G13950.1	ATELF5A-1,EIF-5A,EIF5A,ELF5A-1	eukaryotic elongation factor 5A-1
32035913	Eucgr.C00658	Eucgr.C00658.1	Eucgr.C00658.1.p	PF01370	PTHR10366,PTHR10366:SF337	KOG1371	3.13.1.1	K06118	GO:0050662,GO:0003824	AT4G33030.1	SQD1	sulfoquinovosyldiacylglycerol 1
32040007	Eucgr.C01174	Eucgr.C01174.1	Eucgr.C01174.1.p	PF11317	PTHR35550,PTHR35550:SF2
32038269	Eucgr.C01179	Eucgr.C01179.1	Eucgr.C01179.1.p	PF02518,PF00183	PTHR11528,PTHR11528:SF49			K04079	GO:0051082,GO:0006950,GO:0006457,GO:0005524	AT5G56000.1	AtHsp90.4,Hsp81.4	HEAT SHOCK PROTEIN 81.4
32039571	Eucgr.C02133	Eucgr.C02133.1	Eucgr.C02133.1.p	PF00227	PTHR11599,PTHR11599:SF4	KOG0174	3.4.25.1	K02738	GO:0051603,GO:0005839,GO:0004298	AT4G31300.1	PBA1	N-terminal nucleophile aminohydrolases (Ntn hydrolases) superfamily protein
32036519	Eucgr.C02894	Eucgr.C02894.1	Eucgr.C02894.1.p	PF00155	PTHR11879,PTHR11879:SF16		2.6.1.1	K14454	GO:0030170,GO:0009058,GO:0008483,GO:0006520	AT5G11520.1	ASP3,YLS4	aspartate aminotransferase 3
32036004	Eucgr.C03858	Eucgr.C03858.1	Eucgr.C03858.1.p	PF00171	PTHR11699,PTHR11699:SF182		1.2.1.5	K12355	GO:0055114,GO:0016491,GO:0008152	AT3G24503.1	ALDH1A,ALDH2C4,REF1	aldehyde dehydrogenase 2C4
32051646	Eucgr.D01184	Eucgr.D01184.1	Eucgr.D01184.1.p	PF00166	PTHR10772,PTHR10772:SF13	KOG1641		K04078	GO:0006457,GO:0005737	AT3G60210.1		GroES-like family protein
32049752	Eucgr.D01990	Eucgr.D01990.1	Eucgr.D01990.1.p	PF13405,PF13499	PTHR23050,PTHR23050:SF214	KOG0027		K13448	GO:0005509	AT1G12310.1		Calcium-binding EF-hand family protein
32028691	Eucgr.E00105	Eucgr.E00105.1	Eucgr.E00105.1.p	PF12708	PTHR31339,PTHR31339:SF12					AT3G61490.1		Pectin lyase-like superfamily protein
32030660	Eucgr.E00228	Eucgr.E00228.1	Eucgr.E00228.1.p	PF01553,PF14829	PTHR35695,PTHR35695:SF1		2.3.1.15	K00630	GO:0016746,GO:0008152,GO:0004366	AT1G32200.2	ACT1,ATS1	phospholipid/glycerol acyltransferase family protein
32030013	Eucgr.E00279	Eucgr.E00279.1	Eucgr.E00279.1.p	PF10604	PTHR31213,PTHR31213:SF6			K14496		AT4G17870.1	PYR1,RCAR11	Polyketide cyclase/dehydrase and lipid transport superfamily protein
32031172	Eucgr.E00291	Eucgr.E00291.1	Eucgr.E00291.1.p	PF00111	PTHR19370,PTHR19370:SF109			K02639	GO:0051536,GO:0009055	AT1G32550.1		2Fe-2S ferredoxin-like superfamily protein
32031691	Eucgr.E00579	Eucgr.E00579.1	Eucgr.E00579.1.p	PF00578	PTHR11592,PTHR11592:SF42	KOG1651	1.11.1.12	K00432	GO:0055114,GO:0016491,GO:0016209,GO:0006979,GO:0004602	AT4G11600.1	ATGPX6,GPX6,LSC803,PHGPX	glutathione peroxidase 6
32031810	Eucgr.E00655	Eucgr.E00655.6	Eucgr.E00655.6.p	PF03501	PTHR12146,PTHR12146:SF7	KOG3344				AT4G25740.1		RNA binding Plectin/S10 domain-containing protein
32028412	Eucgr.E00889	Eucgr.E00889.1	Eucgr.E00889.1.p	PF10075	PTHR12387	KOG3151		K03031	GO:0006508,GO:0005838	AT1G64520.1	RPN12a	regulatory particle non-ATPase 12A
32029769	Eucgr.E01024	Eucgr.E01024.1	Eucgr.E01024.1.p	PF00012	PTHR19375,PTHR19375:SF228			K09490		AT5G42020.1	BIP,BIP2	Heat shock protein 70 (Hsp 70) family protein
32064605	Eucgr.E02953	Eucgr.E02953.1	Eucgr.E02953.1.p	PF04199	PTHR31118,PTHR31118:SF11		3.5.1.9		GO:0019441,GO:0004061	AT4G35220.1		Cyclase family protein
32029646	Eucgr.E03613	Eucgr.E03613.1	Eucgr.E03613.1.p		PTHR31346,PTHR31346:SF3					AT1G11430.1		plastid developmental protein DAG, putative
32030929	Eucgr.E03917	Eucgr.E03917.1	Eucgr.E03917.1.p	PF00459	PTHR20854,PTHR20854:SF4	KOG2951	3.1.3.93,3.1.3.25	K10047	GO:0046854	AT3G02870.1	VTC4	Inositol monophosphatase family protein
32030805	Eucgr.E03983	Eucgr.E03983.1	Eucgr.E03983.1.p	PF00365	PTHR13697,PTHR13697:SF26		2.7.1.90	K00895	GO:0006096,GO:0003872	AT1G12000.1		Phosphofructokinase family protein
32030956	Eucgr.E04249	Eucgr.E04249.1	Eucgr.E04249.1.p	PF01597	PTHR11715,PTHR11715:SF9	KOG3373		K02437		AT2G35120.1		Single hybrid motif superfamily protein
32057811	Eucgr.F00752	Eucgr.F00752.1	Eucgr.F00752.1.p		PTHR12001,PTHR12001:SF57			K13789		AT4G38460.1	GGR	geranylgeranyl reductase
32056246	Eucgr.F01822	Eucgr.F01822.2	Eucgr.F01822.2.p	PF01789	PTHR31407,PTHR31407:SF17				GO:0019898,GO:0015979,GO:0009654,GO:0009523,GO:0005509	AT1G76450.1		Photosystem II reaction center PsbP family protein
32052966	Eucgr.F02167	Eucgr.F02167.1	Eucgr.F02167.1.p	PF00464	PTHR11680,PTHR11680:SF12		2.1.2.1	K00600	GO:0016740	AT5G26780.1	SHM2	serine hydroxymethyltransferase 2
32055680	Eucgr.F02872	Eucgr.F02872.1	Eucgr.F02872.1.p	PF03951,PF00120	PTHR20852,PTHR20852:SF59		6.3.1.2	K01915	GO:0006807,GO:0006542,GO:0004356	AT5G37600.1	ATGLN1;1,ATGSR1,GLN1;1,GSR 1	glutamine synthase clone R1
32057587	Eucgr.F03161	Eucgr.F03161.3	Eucgr.F03161.3.p	PF02817,PF00364,PF00198	PTHR23151,PTHR23151:SF59		2.3.1.12	K00627	GO:0016746,GO:0008152	AT3G13930.1		Dihydrolipoamide acetyltransferase, long form protein
32056358	Eucgr.F03862	Eucgr.F03862.1	Eucgr.F03862.1.p	PF00168,PF00614,PF12357	PTHR18896,PTHR18896:SF63		3.1.4.4	K01115	GO:0005515,GO:0003824	AT3G15730.1	PLD,PLDALPHA1	phospholipase D alpha 1
32056742	Eucgr.F04345	Eucgr.F04345.2	Eucgr.F04345.2.p	PF13848,PF00085	PTHR18929,PTHR18929:SF109	KOG0190	5.3.4.1	K09580	GO:0045454	AT1G21750.1	ATPDI5,ATPDIL1-1,PDI5,PDIL1-1	PDI-like 1-1
32055598	Eucgr.F04417	Eucgr.F04417.1	Eucgr.F04417.1.p	PF07883	PTHR31238,PTHR31238:SF21					AT5G20630.1	ATGER3,GER3,GLP3,GLP3A,GLP3B	germin 3
32055685	Eucgr.F04466	Eucgr.F04466.1	Eucgr.F04466.1.p	PF00044,PF02800	PTHR10836,PTHR10836:SF46	KOG0657	1.2.1.12	K00134	GO:0055114,GO:0016620	AT1G16300.1	GAPCP-2	glyceraldehyde-3-phosphate dehydrogenase of plastid 2
32073540	Eucgr.G02039	Eucgr.G02039.1	Eucgr.G02039.1.p	PF08442,PF16114	PTHR23118		2.3.3.8	K01648		AT1G09430.1	ACLA-3	ATP-citrate lyase A-3
32070495	Eucgr.G02165	Eucgr.G02165.1	Eucgr.G02165.1.p	PF00168	PTHR23180,PTHR23180:SF268	KOG1030			GO:0005515	AT1G70810.1		Calcium-dependent lipid-binding (CaLB domain) family protein
32070676	Eucgr.G02685	Eucgr.G02685.1	Eucgr.G02685.1.p	PF00833	PTHR10732,PTHR10732:SF2	KOG0187		K02962	GO:0006412,GO:0005840,GO:0005622,GO:0003735	AT5G04800.3		Ribosomal S17 family protein
32070816	Eucgr.G03125	Eucgr.G03125.2	Eucgr.G03125.2.p	PF01208	PTHR21091,PTHR21091:SF91		4.1.1.37		GO:0006779,GO:0004853	AT2G40490.1	HEME2	Uroporphyrinogen decarboxylase
32072888	Eucgr.G03216	Eucgr.G03216.1	Eucgr.G03216.1.p	PF13233	PTHR12964	KOG3426	1.6.5.3	K03950		AT3G12260.1		LYR family of Fe/S cluster biogenesis protein
32071104	Eucgr.G03224	Eucgr.G03224.2	Eucgr.G03224.2.p	PF00085	PTHR10438,PTHR10438:SF276	KOG0907	3.5.1.52		GO:0045454,GO:0015035,GO:0006662	AT3G06730.1	TRX P,TRX z	Thioredoxin z
32070488	Eucgr.G03355	Eucgr.G03355.1	Eucgr.G03355.1.p	PF01370	PTHR10366,PTHR10366:SF332	KOG1502			GO:0050662,GO:0003824	AT5G19440.1		NAD(P)-binding Rossmann-fold superfamily protein
32041855	Eucgr.H00132	Eucgr.H00132.1	Eucgr.H00132.1.p	PF00070	PTHR22912,PTHR22912:SF144	KOG1336	1.6.5.4	K08232	GO:0055114,GO:0016491	AT3G52880.1	ATMDAR1,MDAR1	monodehydroascorbate reductase 1
32043654	Eucgr.H00307	Eucgr.H00307.1	Eucgr.H00307.1.p	PF03405	PTHR31155		1.14.19.2	K03921	GO:0055114,GO:0045300,GO:0006631	AT2G43710.1	FAB2,SSI2	Plant stearoyl-acyl-carrier-protein desaturase family protein
32041212	Eucgr.H00624	Eucgr.H00624.1	Eucgr.H00624.1.p		PTHR10351,PTHR10351:SF50			K01527		AT1G17880.1	ATBTF3,BTF3	basic transcription factor 3
32042730	Eucgr.H00789	Eucgr.H00789.1	Eucgr.H00789.1.p	PF11976	PTHR10562,PTHR10562:SF26	KOG1769		K12160		AT4G26840.1	ATSUMO1,SUM1,SUMO 1,SUMO1	small ubiquitin-like modifier 1
32043704	Eucgr.H00828	Eucgr.H00828.1	Eucgr.H00828.1.p	PF02427	PTHR34549,PTHR34549:SF2			K02693	GO:0015979,GO:0009538,GO:0009522	AT2G20260.1	PSAE-2	photosystem I subunit E-2
32042147	Eucgr.H01006	Eucgr.H01006.1	Eucgr.H01006.1.p	PF00574	PTHR10381,PTHR10381:SF12	KOG0840	3.4.21.92	K01358		AT1G02560.1	CLPP5,NCLPP1,NCLPP5	nuclear encoded CLP protease 5
32045217	Eucgr.H01172	Eucgr.H01172.1	Eucgr.H01172.1.p	PF00043,PF02798	PTHR11260,PTHR11260:SF201	KOG0867	2.5.1.18	K00799	GO:0005515	AT1G02930.2	ATGST1,ATGSTF3,ATGSTF6,ERD11,GST1,GSTF6	glutathione S-transferase 6
32042854	Eucgr.H01174	Eucgr.H01174.1	Eucgr.H01174.1.p	PF00043,PF02798	PTHR11260,PTHR11260:SF201	KOG0867	2.5.1.18	K00799	GO:0005515	AT1G02930.2	ATGST1,ATGSTF3,ATGSTF6,ERD11,GST1,GSTF6	glutathione S-transferase 6
32042691	Eucgr.H01352	Eucgr.H01352.1	Eucgr.H01352.1.p	PF04851,PF00098,PF08152,PF00271	PTHR24031,PTHR24031:SF155	KOG0331	3.6.4.13		GO:0016787,GO:0005524,GO:0003677,GO:0008270,GO:0003676,GO:0005634,GO:0004386,GO:0003723	AT5G26742.2	emb1138	DEAD box RNA helicase (RH3)
32044998	Eucgr.H03140	Eucgr.H03140.1	Eucgr.H03140.1.p	PF00736	PTHR11595,PTHR11595:SF27	KOG1668		K03232	GO:0006414,GO:0005853,GO:0003746	AT2G18110.1		Translation elongation factor EF1B/ribosomal protein S6 family protein
32044461	Eucgr.H03305	Eucgr.H03305.1	Eucgr.H03305.1.p	PF04398	PTHR31676,PTHR31676:SF10					AT1G09310.1		Protein of unknown function, DUF538
32045015	Eucgr.H03460	Eucgr.H03460.1	Eucgr.H03460.1.p	PF12681	PTHR10374,PTHR10374:SF11	KOG2944	4.4.1.5			AT2G32090.1		Lactoylglutathione lyase / glyoxalase I family protein
32041542	Eucgr.H03554	Eucgr.H03554.1	Eucgr.H03554.1.p	PF00135	PTHR23024,PTHR23024:SF193	KOG1515	4.2.1.105,3.1.1.1			AT1G47480.1		alpha/beta-Hydrolases superfamily protein
32042236	Eucgr.H04655	Eucgr.H04655.1	Eucgr.H04655.1.p	PF00227	PTHR11599,PTHR11599:SF63	KOG0175	3.4.25.1	K02737	GO:0051603,GO:0005839,GO:0004298	AT3G26340.1		N-terminal nucleophile aminohydrolases (Ntn hydrolases) superfamily protein
32044114	Eucgr.H04659	Eucgr.H04659.1	Eucgr.H04659.1.p	PF10531,PF10589,PF01512	PTHR11780		1.6.99.3,1.6.5.3	K03942	GO:0051539	AT5G08530.1	CI51	51 kDa subunit of complex I
32065224	Eucgr.I01008	Eucgr.I01008.1	Eucgr.I01008.1.p	PF12697	PTHR10992,PTHR10992:SF820	KOG4178,KOG1454				AT2G23620.1	ATMES1,MES1	methyl esterase 1
32065294	Eucgr.I01807	Eucgr.I01807.1	Eucgr.I01807.1.p	PF08240,PF13602	PTHR11695,PTHR11695:SF530	KOG1198	1.3.1.74	K18980	GO:0055114,GO:0016491,GO:0008270	AT1G23740.1		Oxidoreductase, zinc-binding dehydrogenase family protein
32063075	Eucgr.I02418	Eucgr.I02418.3	Eucgr.I02418.3.p	PF00719	PTHR10286,PTHR10286:SF13	KOG1626	3.6.1.1		GO:0006796,GO:0005737,GO:0004427,GO:0000287	AT1G01050.1	AtPPa1,PPa1	pyrophosphorylase 1
32032228	Eucgr.J00164	Eucgr.J00164.4	Eucgr.J00164.4.p	PF00364	PTHR18866,PTHR18866:SF99					AT3G56130.1		biotin/lipoyl attachment domain-containing protein
32033570	Eucgr.J00292	Eucgr.J00292.1	Eucgr.J00292.1.p	PF00684,PF00226,PF01556	PTHR24078,PTHR24078:SF237	KOG0712		K09503	GO:0051082,GO:0031072	AT5G22060.1	ATJ2,J2	DNAJ homologue 2
32034124	Eucgr.J00458	Eucgr.J00458.1	Eucgr.J00458.1.p	PF01451	PTHR11717,PTHR11717:SF7	KOG3217	3.1.3.48	K01104	GO:0006470,GO:0004725	AT3G44620.1		protein tyrosine phosphatases;protein tyrosine phosphatases
32033360	Eucgr.J00618	Eucgr.J00618.1	Eucgr.J00618.1.p	PF00118	PTHR11353,PTHR11353:SF22			K09499	GO:0005524,GO:0051082,GO:0006457	AT3G11830.1		TCP-1/cpn60 chaperonin family protein
32032959	Eucgr.J00657	Eucgr.J00657.1	Eucgr.J00657.1.p	PF00736	PTHR11595,PTHR11595:SF24	KOG1668		K03232	GO:0006414,GO:0005853,GO:0003746	AT5G12110.1		Glutathione S-transferase, C-terminal-like;Translation elongation factor EF1B/ribosomal protein S6
32032644	Eucgr.J00687	Eucgr.J00687.1	Eucgr.J00687.1.p	PF00581	PTHR10657,PTHR10657:SF12					AT5G19370.1		rhodanese-like domain-containing protein / PPIC-type PPIASE domain-containing protein
32033580	Eucgr.J01951	Eucgr.J01951.2	Eucgr.J01951.2.p	PF02747	PTHR11352	KOG1636			GO:0006275,GO:0003677,GO:0030337	AT2G29570.1	ATPCNA2,PCNA2	proliferating cell nuclear antigen 2
32033454	Eucgr.J02049	Eucgr.J02049.2	Eucgr.J02049.2.p	PF00121	PTHR21139,PTHR21139:SF6	KOG1643	5.3.1.1	K01803	GO:0008152,GO:0004807	AT3G55440.1	ATCTIMC,CYTOTPI,TPI	triosephosphate isomerase
32035624	Eucgr.J02233	Eucgr.J02233.1	Eucgr.J02233.1.p	PF05691	PTHR31268,PTHR31268:SF2		2.4.1.82	K06617		AT5G40390.1	SIP1	Raffinose synthase family protein
32032134	Eucgr.J02293	Eucgr.J02293.1	Eucgr.J02293.1.p	PF01145	PTHR23222,PTHR23222:SF3	KOG3083		K17080	GO:0016020	AT5G40770.1	ATPHB3,PHB3	prohibitin 3
32066391	Eucgr.K00558	Eucgr.K00558.1	Eucgr.K00558.1.p	PF13450	PTHR10742,PTHR10742:SF294	KOG1276	1.3.3.4	K00231		AT4G01690.1	HEMG1,PPO1,PPOX	Flavin containing amine oxidoreductase family
32067286	Eucgr.K01243	Eucgr.K01243.1	Eucgr.K01243.1.p	PF00076	PTHR24012	KOG0131		K11294	GO:0003676	AT3G53460.1	CP29	chloroplast RNA-binding protein 29
32067224	Eucgr.K01508	Eucgr.K01508.1	Eucgr.K01508.1.p	PF08267,PF01717	PTHR30519,PTHR30519:SF0		2.1.1.14	K00549	GO:0008652,GO:0008270,GO:0003871,GO:0009086	AT5G17920.1	ATCIMS,ATMETS,ATMS1	Cobalamin-independent synthase family protein
32067235	Eucgr.K01549	Eucgr.K01549.2	Eucgr.K01549.2.p	PF01025	PTHR21237,PTHR21237:SF27				GO:0051087,GO:0042803,GO:0006457,GO:0000774	AT5G17710.2	EMB1241	Co-chaperone GrpE family protein
32067246	Eucgr.K02073	Eucgr.K02073.1	Eucgr.K02073.1.p	PF00274	PTHR11627,PTHR11627:SF17		4.1.2.13	K01623	GO:0006096,GO:0004332	AT2G36460.1		Aldolase superfamily protein
32069395	Eucgr.K02261	Eucgr.K02261.1	Eucgr.K02261.1.p	PF00400	PTHR19868,PTHR19868:SF0	KOG0279		K14753	GO:0005515	AT1G48630.1	RACK1B_AT	receptor for activated C kinase 1B
32068451	Eucgr.K02283	Eucgr.K02283.1	Eucgr.K02283.1.p	PF03951,PF00120	PTHR20852,PTHR20852:SF59		6.3.1.2	K01915	GO:0006807,GO:0006542,GO:0004356	AT5G37600.1	ATGLN1;1,ATGSR1,GLN1;1,GSR 1	glutamine synthase clone R1
32068654	Eucgr.K03162	Eucgr.K03162.1	Eucgr.K03162.1.p	PF00719	PTHR10286,PTHR10286:SF13	KOG1626	3.6.1.1	K01507	GO:0006796,GO:0005737,GO:0004427,GO:0000287	AT3G53620.1	AtPPa4,PPa4	pyrophosphorylase 4

## Sheet: GO-terms
GO term	Ontology	Description	Number in input list	Number in BG/Ref	p-value	FDR
GO:1901564	P	organonitrogen compound metabolic process	16	849	6.3e-08	1.3e-05
GO:0044281	P	small molecule metabolic process	12	610	2.3e-06	0.00024
GO:1901605	P	alpha-amino acid metabolic process	5	66	6e-06	0.00042
GO:0006082	P	organic acid metabolic process	9	366	8.6e-06	0.00045
GO:1901566	P	organonitrogen compound biosynthetic process	11	618	1.6e-05	0.00067
GO:0019752	P	carboxylic acid metabolic process	8	328	3e-05	0.001
GO:0043436	P	oxoacid metabolic process	8	337	3.6e-05	0.0011
GO:0006457	P	protein folding	5	103	4.7e-05	0.0012
GO:0006520	P	cellular amino acid metabolic process	5	148	0.00024	0.0056
GO:0044283	P	small molecule biosynthetic process	5	172	0.00047	0.0098
GO:0044710	P	single-organism metabolic process	21	2807	0.00083	0.016
GO:1901575	P	organic substance catabolic process	5	224	0.0015	0.026
GO:0009056	P	catabolic process	5	244	0.0022	0.035
GO:0044763	P	single-organism cellular process	17	2241	0.0026	0.039
GO:0009987	P	cellular process	37	6925	0.0032	0.045
GO:0043234	C	protein complex	10	616	8.6e-05	0.00064
GO:0044424	C	intracellular part	18	1649	2.1e-05	0.00064
GO:0044464	C	cell part	18	1831	8.2e-05	0.00064
GO:0005623	C	cell	18	1831	8.2e-05	0.00064
GO:0005622	C	intracellular	18	1726	3.8e-05	0.00064
GO:0032991	C	macromolecular complex	12	929	0.00014	0.00086
GO:0005737	C	cytoplasm	9	733	0.0015	0.0077
