# Supplementary material for: Network Analysis Combining Proteomics and Metabolomics Reveals New Insights Into Early Responses of Eucalyptus grandis During Rust Infection
Source: Front Plant Sci. 2021 Jan 7;11:604849. doi: 10.3389/fpls.2020.604849 (PMC7817549; doi:10.3389/fpls.2020.604849)
Supplement: Supplementary Table 8 — Susceptible_0H_S-Turquoise. [file Table_8.XLSX]

## Sheet: SUS_ProteinModule-turquoise
#pacId	locusName	transcriptName	peptideName	Pfam	Panther	KOG	KEGG/ec	KO	GO	Best-hit-arabi-name	arabi-symbol	arabi-defline
32048357	Eucgr.A00018	Eucgr.A00018.1	Eucgr.A00018.1.p	PF04012	PTHR31088,PTHR31088:SF6			K03969		AT1G65260.1	PTAC4,VIPP1	plastid transcriptionally active 4
32045913	Eucgr.A00249	Eucgr.A00249.1	Eucgr.A00249.1.p	PF08502,PF00682	PTHR10277,PTHR10277:SF42		2.3.3.13	K01649	GO:0009098,GO:0003852,GO:0003824	AT1G74040.1	IMS1,IPMS2,MAML-3	2-isopropylmalate synthase 1
32046134	Eucgr.A00348	Eucgr.A00348.1	Eucgr.A00348.1.p	PF01134,PF00070,PF02852	PTHR22912,PTHR22912:SF165		1.8.1.4	K00382	GO:0050660,GO:0008033,GO:0055114,GO:0016491,GO:0045454	AT3G16950.1	LPD1,ptlpd1	lipoamide dehydrogenase 1
32048143	Eucgr.A00394	Eucgr.A00394.3	Eucgr.A00394.3.p	PF02219	PTHR21091,PTHR21091:SF31		1.5.1.20	K00297	GO:0055114,GO:0006555,GO:0004489	AT2G44160.1	MTHFR2	methylenetetrahydrofolate reductase 2
32048477	Eucgr.A00724	Eucgr.A00724.3	Eucgr.A00724.3.p	PF00234	PTHR33076,PTHR33076:SF11					AT5G59320.1	LTP3	lipid transfer protein 3
32048505	Eucgr.A00868	Eucgr.A00868.2	Eucgr.A00868.2.p	PF06415,PF01676	PTHR31637,PTHR31637:SF3		5.4.2.12,5.4.2.11		GO:0030145,GO:0006007,GO:0005737,GO:0004619,GO:0046872,GO:0003824	AT3G08590.1		Phosphoglycerate mutase, 2,3-bisphosphoglycerate-independent
32049059	Eucgr.A01135	Eucgr.A01135.1	Eucgr.A01135.1.p	PF00180	PTHR11835		1.1.1.41	K00030	GO:0055114,GO:0016616,GO:0051287,GO:0000287	AT5G03290.1	IDH-V	isocitrate dehydrogenase V
32048908	Eucgr.A01796	Eucgr.A01796.1	Eucgr.A01796.1.p	PF08100,PF00891	PTHR11746,PTHR11746:SF111	KOG3178			GO:0046983,GO:0008171	AT4G35160.1		O-methyltransferase family protein
32046521	Eucgr.A01803	Eucgr.A01803.2	Eucgr.A01803.2.p	PF00561	PTHR10992,PTHR10992:SF869	KOG4178	3.3.2.10			AT3G51000.1		alpha/beta-Hydrolases superfamily protein
32048077	Eucgr.A01813	Eucgr.A01813.1	Eucgr.A01813.1.p	PF13098	PTHR10438,PTHR10438:SF300	KOG0910	1.8.1.8	K03671	GO:0045454,GO:0015035,GO:0006662	AT4G03520.1	ATHM2	Thioredoxin superfamily protein
32047210	Eucgr.A01927	Eucgr.A01927.2	Eucgr.A01927.2.p	PF00155	PTHR11879,PTHR11879:SF18		2.6.1.1		GO:0030170,GO:0009058,GO:0008483,GO:0006520	AT2G30970.1	ASP1	aspartate aminotransferase 1
32048261	Eucgr.A02042	Eucgr.A02042.1	Eucgr.A02042.1.p	PF00248	PTHR11732,PTHR11732:SF213	KOG1575	1.1.1.65			AT1G06690.1		NAD(P)-linked oxidoreductase superfamily protein
32048916	Eucgr.A02095	Eucgr.A02095.1	Eucgr.A02095.1.p	PF00118	PTHR11353,PTHR11353:SF19			K09500	GO:0005524	AT3G03960.1		TCP-1/cpn60 chaperonin family protein
32049106	Eucgr.A02374	Eucgr.A02374.2	Eucgr.A02374.2.p	PF05691	PTHR31268,PTHR31268:SF9					AT3G57520.1	AtSIP2,SIP2	seed imbibition 2
32046551	Eucgr.A02394	Eucgr.A02394.1	Eucgr.A02394.1.p	PF00709	PTHR11846,PTHR11846:SF4		6.3.4.4	K01939	GO:0006164,GO:0005525,GO:0004019	AT3G57610.1	ADSS	adenylosuccinate synthase
32047759	Eucgr.A02519	Eucgr.A02519.1	Eucgr.A02519.1.p	PF00177	PTHR11205,PTHR11205:SF24	KOG3291		K02989	GO:0006412	AT2G37270.2	ATRPS5B,RPS5B	ribosomal protein 5B
32049108	Eucgr.A02564	Eucgr.A02564.1	Eucgr.A02564.1.p	PF02221	PTHR11306,PTHR11306:SF12	KOG4680				AT3G11780.1		MD-2-related lipid recognition domain-containing protein / ML domain-containing protein
32046251	Eucgr.A02664	Eucgr.A02664.1	Eucgr.A02664.1.p	PF12327,PF00091	PTHR30314,PTHR30314:SF13		3.6.5.6	K03531	GO:0003924	AT2G36250.1	ATFTSZ2-1,FTSZ2-1	Tubulin/FtsZ family protein
32048180	Eucgr.A02850	Eucgr.A02850.1	Eucgr.A02850.1.p	PF00135	PTHR23024,PTHR23024:SF219	KOG1515	3.1.1.1			AT5G62180.1	AtCXE20,CXE20	carboxyesterase 20
32047028	Eucgr.A02908	Eucgr.A02908.1	Eucgr.A02908.1.p	PF08240,PF00107	PTHR11695,PTHR11695:SF578	KOG1197	1.6.5.5		GO:0055114,GO:0016491,GO:0008270	AT5G61510.1		GroES-like zinc-binding alcohol dehydrogenase family protein
32047832	Eucgr.A02910	Eucgr.A02910.1	Eucgr.A02910.1.p	PF08240,PF00107	PTHR11695,PTHR11695:SF578	KOG1197	1.6.5.5		GO:0055114,GO:0016491,GO:0008270	AT5G61510.1		GroES-like zinc-binding alcohol dehydrogenase family protein
32048410	Eucgr.A02930	Eucgr.A02930.1	Eucgr.A02930.1.p	PF00334	PTHR11349,PTHR11349:SF66	KOG0888	2.7.4.6	K00940	GO:0006241,GO:0006228,GO:0006183,GO:0006165,GO:0004550	AT4G09320.1	NDPK1	Nucleoside diphosphate kinase family protein
32048773	Eucgr.A02949	Eucgr.A02949.1	Eucgr.A02949.1.p	PF01329	PTHR12599,PTHR12599:SF8	KOG4073			GO:0008124,GO:0006729	AT5G51110.1		Transcriptional coactivator/pterin dehydratase
32061156	Eucgr.B00109	Eucgr.B00109.1	Eucgr.B00109.1.p	PF02775	PTHR18968,PTHR18968:SF112		2.2.1.6		GO:0030976,GO:0003824	AT3G48560.1	AHAS,ALS,CSR1,IMR1,TZP5	chlorsulfuron/imidazolinone resistant 1
32060363	Eucgr.B00110	Eucgr.B00110.1	Eucgr.B00110.1.p	PF02776,PF00205,PF02775	PTHR18968,PTHR18968:SF112		2.2.1.6	K01652	GO:0030976,GO:0000287,GO:0003824	AT3G48560.1	AHAS,ALS,CSR1,IMR1,TZP5	chlorsulfuron/imidazolinone resistant 1
32060725	Eucgr.B00131	Eucgr.B00131.2	Eucgr.B00131.2.p	PF05191,PF00406	PTHR23359,PTHR23359:SF99	KOG3078	2.7.4.3		GO:0004017,GO:0019205,GO:0006139,GO:0005524	AT5G63400.1	ADK1	adenylate kinase 1
32060870	Eucgr.B00242	Eucgr.B00242.1	Eucgr.B00242.1.p	PF02933,PF07724,PF05496,PF02359	PTHR23077,PTHR23077:SF82		3.6.4.6	K13525	GO:0005524,GO:0009378,GO:0006310,GO:0006281	AT5G03340.1		ATPase, AAA-type, CDC48 protein
32061218	Eucgr.B00511	Eucgr.B00511.1	Eucgr.B00511.1.p	PF01073,PF02866	PTHR11540,PTHR11540:SF29		1.1.1.37	K00026	GO:0055114,GO:0016616,GO:0006694,GO:0003854,GO:0019752	AT3G47520.1	MDH	malate dehydrogenase
32060494	Eucgr.B00512	Eucgr.B00512.1	Eucgr.B00512.1.p		PTHR10617,PTHR10617:SF116		1.3.1.83			AT1G74470.1		Pyridine nucleotide-disulphide oxidoreductase family protein
32060253	Eucgr.B00532	Eucgr.B00532.5	Eucgr.B00532.5.p	PF00834	PTHR11749,PTHR11749:SF4	KOG3111	5.1.3.1		GO:0016857,GO:0005975	AT5G61410.1	EMB2728,RPE	D-ribulose-5-phosphate-3-epimerase
32058417	Eucgr.B00593	Eucgr.B00593.1	Eucgr.B00593.1.p	PF00076	PTHR24012			K12741	GO:0003676	AT5G61030.1	GR-RBP3	glycine-rich RNA-binding protein 3
32060589	Eucgr.B00659	Eucgr.B00659.1	Eucgr.B00659.1.p	PF04371	PTHR31377,PTHR31377:SF2		3.5.3.12	K10536	GO:0009446,GO:0004668	AT5G08170.1	ATAIH,EMB1873	porphyromonas-type peptidyl-arginine deiminase family protein
32061958	Eucgr.B00732	Eucgr.B00732.1	Eucgr.B00732.1.p	PF01251	PTHR11278,PTHR11278:SF1	KOG3320		K02993	GO:0006412,GO:0005840,GO:0005622,GO:0003735	AT1G48830.1		Ribosomal protein S7e family protein
32059242	Eucgr.B01163	Eucgr.B01163.1	Eucgr.B01163.1.p	PF03951,PF00120	PTHR20852,PTHR20852:SF53		6.3.1.2	K01915	GO:0006807,GO:0006542,GO:0004356	AT5G35630.2	ATGSL1,GLN2,GS2	glutamine synthetase 2
32060680	Eucgr.B01425	Eucgr.B01425.1	Eucgr.B01425.1.p	PF00364	PTHR23151,PTHR23151:SF66		6.4.1.2	K02160		AT5G16390.1	BCCP,BCCP-1,BCCP1,CAC1,CAC1-A,CAC1A	chloroplastic acetylcoenzyme A carboxylase 1
32060124	Eucgr.B01441	Eucgr.B01441.1	Eucgr.B01441.1.p	PF02458	PTHR31642,PTHR31642:SF40		2.3.1.188		GO:0016747	AT1G65450.1		HXXXD-type acyl-transferase family protein
32061398	Eucgr.B01747	Eucgr.B01747.2	Eucgr.B01747.2.p	PF08100,PF00891	PTHR11746,PTHR11746:SF106	KOG3178	2.1.1.76,2.1.1.68,2.1.1.42	K13066	GO:0046983,GO:0008171	AT5G54160.1	ATOMT1,OMT1	O-methyltransferase 1
32062194	Eucgr.B02252	Eucgr.B02252.1	Eucgr.B02252.1.p	PF00160	PTHR11071,PTHR11071:SF291	KOG0880	5.2.1.8		GO:0006457,GO:0003755,GO:0000413	AT2G29960.1	ATCYP5,CYP19-4,CYP5	cyclophilin 5
32058108	Eucgr.B02312	Eucgr.B02312.1	Eucgr.B02312.1.p	PF01103	PTHR12815,PTHR12815:SF18				GO:0019867	AT3G46740.1	MAR1,TOC75-III	translocon at the outer envelope membrane of chloroplasts 75-III
32061096	Eucgr.B02617	Eucgr.B02617.1	Eucgr.B02617.1.p	PF13371,PF14559	PTHR26312,PTHR26312:SF70					AT3G18420.1		Protein prenylyltransferase superfamily protein
32046557	Eucgr.B02711	Eucgr.B02711.2	Eucgr.B02711.2.p	PF00248	PTHR11732,PTHR11732:SF223					AT2G37770.1		NAD(P)-linked oxidoreductase superfamily protein
32058345	Eucgr.B03019	Eucgr.B03019.1	Eucgr.B03019.1.p	PF00240,PF09280,PF00627	PTHR10621,PTHR10621:SF12	KOG0011		K10839	GO:0005515,GO:0043161,GO:0006289,GO:0003684	AT3G02540.1	RAD23-3,RAD23C	Rad23 UV excision repair protein family
32060350	Eucgr.B03379	Eucgr.B03379.1	Eucgr.B03379.1.p	PF00676	PTHR11516,PTHR11516:SF38		1.2.4.1	K00161	GO:0016624,GO:0008152	AT1G59900.1	AT-E1 ALPHA,E1 ALPHA	pyruvate dehydrogenase complex E1 alpha subunit
32058305	Eucgr.B03593	Eucgr.B03593.1	Eucgr.B03593.1.p	PF00118	PTHR11353,PTHR11353:SF8			K04077	GO:0005524	AT3G13470.1		TCP-1/cpn60 chaperonin family protein
32061624	Eucgr.B03604	Eucgr.B03604.2	Eucgr.B03604.2.p	PF03953,PF00091	PTHR11588,PTHR11588:SF48			K07374	GO:0003924,GO:0007017,GO:0005874	AT5G19770.1	TUA3	tubulin alpha-3
32061270	Eucgr.B03671	Eucgr.B03671.1	Eucgr.B03671.1.p	PF08263,PF13855	PTHR27000,PTHR27000:SF151		3.5.1.98		GO:0005515	AT3G20820.1		Leucine-rich repeat (LRR) family protein
32060564	Eucgr.B03930	Eucgr.B03930.6	Eucgr.B03930.6.p	PF00080	PTHR10003,PTHR10003:SF34	KOG0441	1.15.1.1		GO:0055114,GO:0046872,GO:0006801,GO:0071486,GO:0034599,GO:0009507	AT2G28190.1	CSD2,CZSOD2	copper/zinc superoxide dismutase 2
32059742	Eucgr.B04032	Eucgr.B04032.1	Eucgr.B04032.1.p	PF07728	PTHR23073,PTHR23073:SF8		3.6.4.8	K03063	GO:0016887,GO:0005524	AT5G58290.1	RPT3	regulatory particle triple-A ATPase 3
32036730	Eucgr.C00830	Eucgr.C00830.1	Eucgr.C00830.1.p	PF07650,PF00189	PTHR11760,PTHR11760:SF22	KOG3181		K02985	GO:0003723	AT5G35530.1		Ribosomal protein S3 family protein
32038636	Eucgr.C00901	Eucgr.C00901.1	Eucgr.C00901.1.p	PF00085	PTHR10438,PTHR10438:SF227	KOG0907	3.5.1.52		GO:0045454,GO:0015035,GO:0006662	AT4G29670.1	ACHT2	atypical CYS HIS rich thioredoxin 2
32039906	Eucgr.C01749	Eucgr.C01749.2	Eucgr.C01749.2.p	PF04851,PF00271	PTHR24031,PTHR24031:SF246		3.6.4.13	K12812	GO:0016787,GO:0005524,GO:0003677	AT5G11170.1		DEAD/DEAH box RNA helicase family protein
32037579	Eucgr.C01792	Eucgr.C01792.1	Eucgr.C01792.1.p	PF02271	PTHR12022	KOG3440		K00417	GO:0006122,GO:0005750	AT5G25450.1		Cytochrome bd ubiquinol oxidase, 14kDa subunit
32037321	Eucgr.C01901	Eucgr.C01901.1	Eucgr.C01901.1.p	PF00201	PTHR11926,PTHR11926:SF118				GO:0016758,GO:0008152	AT3G16520.3	UGT88A1	UDP-glucosyl transferase 88A1
32035935	Eucgr.C02602	Eucgr.C02602.2	Eucgr.C02602.2.p	PF00578	PTHR11592,PTHR11592:SF11	KOG1651	1.11.1.12	K00432	GO:0055114,GO:0016491,GO:0016209,GO:0006979,GO:0004602	AT2G25080.1	ATGPX1,GPX1	glutathione peroxidase 1
32036947	Eucgr.C03305	Eucgr.C03305.1	Eucgr.C03305.1.p	PF06172	PTHR33387,PTHR33387:SF1			K09705		AT1G19130.1
32036835	Eucgr.C03703	Eucgr.C03703.1	Eucgr.C03703.1.p	PF00365	PTHR13697,PTHR13697:SF7		2.7.1.11	K00850	GO:0006096,GO:0003872	AT4G26270.1	PFK3	phosphofructokinase 3
32036325	Eucgr.C03766	Eucgr.C03766.1	Eucgr.C03766.1.p	PF10604	PTHR33789,PTHR33789:SF3					AT2G25770.2		Polyketide cyclase/dehydrase and lipid transport superfamily protein
32037076	Eucgr.C03791	Eucgr.C03791.2	Eucgr.C03791.2.p	PF00903	PTHR10374,PTHR10374:SF12	KOG2943	4.4.1.5			AT1G67280.1		Glyoxalase/Bleomycin resistance protein/Dioxygenase superfamily protein
32049792	Eucgr.D00177	Eucgr.D00177.1	Eucgr.D00177.1.p	PF00175	PTHR19384,PTHR19384:SF54		1.18.1.2	K02641	GO:0055114,GO:0016491	AT4G05390.1	ATRFNR1,RFNR1	root FNR 1
32050906	Eucgr.D00194	Eucgr.D00194.2	Eucgr.D00194.2.p	PF00227	PTHR11599,PTHR11599:SF6	KOG0177	3.4.25.1		GO:0051603,GO:0005839,GO:0004298	AT3G22630.1	PBD1,PRCGB	20S proteasome beta subunit D1
32051879	Eucgr.D00301	Eucgr.D00301.2	Eucgr.D00301.2.p	PF00411	PTHR11759,PTHR11759:SF12				GO:0006412,GO:0005840,GO:0003735	AT3G52580.1		Ribosomal protein S11 family protein
32051847	Eucgr.D00305	Eucgr.D00305.1	Eucgr.D00305.1.p	PF02801,PF00109	PTHR11712,PTHR11712:SF226		2.3.1.41	K09458		AT5G46290.1	KAS I,KAS1	3-ketoacyl-acyl carrier protein synthase I
32052147	Eucgr.D00982	Eucgr.D00982.1	Eucgr.D00982.1.p	PF01597	PTHR11715,PTHR11715:SF9	KOG3373		K02437		AT2G35120.1		Single hybrid motif superfamily protein
32051186	Eucgr.D01750	Eucgr.D01750.1	Eucgr.D01750.1.p	PF01073	PTHR10366,PTHR10366:SF308		5.1.3.2	K01784	GO:0055114,GO:0016616,GO:0006694,GO:0003854	AT4G10960.1	UGE5	UDP-D-glucose/UDP-D-galactose 4-epimerase 5
32049996	Eucgr.D01833	Eucgr.D01833.1	Eucgr.D01833.1.p	PF01433,PF11940	PTHR11533,PTHR11533:SF152	KOG1046	3.4.11.14	K01256	GO:0008270,GO:0008237,GO:0006508	AT1G63770.3		Peptidase M1 family protein
32049798	Eucgr.D02017	Eucgr.D02017.3	Eucgr.D02017.3.p		PTHR36333,PTHR36333:SF1					AT1G62780.1
32049584	Eucgr.D02023	Eucgr.D02023.1	Eucgr.D02023.1.p	PF03144,PF00679,PF14492,PF03764,PF00009	PTHR23115,PTHR23115:SF66			K02355	GO:0005525	AT1G62750.1	ATSCO1,ATSCO1/CPEF-G,SCO1	Translation elongation factor EFG/EF2 protein
32050504	Eucgr.D02024	Eucgr.D02024.1	Eucgr.D02024.1.p	PF00515,PF13414	PTHR22904,PTHR22904:SF371			K09553	GO:0005515	AT4G12400.2		stress-inducible protein, putative
32050505	Eucgr.D02024	Eucgr.D02024.2	Eucgr.D02024.2.p	PF00515,PF13414	PTHR22904,PTHR22904:SF371				GO:0005515	AT4G12400.1		stress-inducible protein, putative
32051665	Eucgr.D02028	Eucgr.D02028.2	Eucgr.D02028.2.p	PF13599	PTHR14136,PTHR14136:SF3					AT1G12250.1		Pentapeptide repeat-containing protein
32051293	Eucgr.D02166	Eucgr.D02166.1	Eucgr.D02166.1.p	PF02887,PF00224	PTHR11817,PTHR11817:SF26		2.7.1.40	K00873	GO:0030955,GO:0006096,GO:0004743,GO:0000287	AT1G32440.1	PKp3	plastidial pyruvate kinase 3
32050169	Eucgr.D02179	Eucgr.D02179.1	Eucgr.D02179.1.p	PF01597	PTHR11715,PTHR11715:SF1	KOG3373		K02437		AT1G32470.1		Single hybrid motif superfamily protein
32051521	Eucgr.D02227	Eucgr.D02227.2	Eucgr.D02227.2.p	PF01370	PTHR12126,PTHR12126:SF5	KOG4288			GO:0050662,GO:0003824	AT1G32220.1		NAD(P)-binding Rossmann-fold superfamily protein
32051557	Eucgr.D02319	Eucgr.D02319.1	Eucgr.D02319.1.p	PF00281,PF00673	PTHR11994,PTHR11994:SF4	KOG0398		K02931		AT4G01310.1		Ribosomal L5P family protein
32049806	Eucgr.D02432	Eucgr.D02432.1	Eucgr.D02432.1.p	PF07859	PTHR23024,PTHR23024:SF113		3.1.1.1		GO:0016787,GO:0008152	AT2G45600.1		alpha/beta-Hydrolases superfamily protein
32031461	Eucgr.E00356	Eucgr.E00356.1	Eucgr.E00356.1.p	PF00574	PTHR10381,PTHR10381:SF25	KOG0840	3.4.21.92	K01358		AT4G17040.1	CLPR4	CLP protease R subunit 4
32030171	Eucgr.E00359	Eucgr.E00359.1	Eucgr.E00359.1.p	PF00574	PTHR10381,PTHR10381:SF25		3.4.21.92			AT4G17040.1	CLPR4	CLP protease R subunit 4
32030120	Eucgr.E00484	Eucgr.E00484.1	Eucgr.E00484.1.p	PF00574	PTHR10381,PTHR10381:SF15	KOG0840	3.4.21.92	K01358		AT1G12410.1	CLP2,CLPR2,NCLPP2	CLP protease proteolytic subunit 2
32031014	Eucgr.E00505	Eucgr.E00505.1	Eucgr.E00505.1.p	PF00403,PF00080	PTHR10003,PTHR10003:SF27	KOG4656		K04569	GO:0046872,GO:0030001,GO:0055114,GO:0006801,GO:0016532,GO:0005507	AT1G12520.1	ATCCS,CCS	copper chaperone for SOD1
32031365	Eucgr.E00525	Eucgr.E00525.1	Eucgr.E00525.1.p	PF00732,PF05199	PTHR11552,PTHR11552:SF141				GO:0055114,GO:0050660,GO:0016614	AT1G12570.1		Glucose-methanol-choline (GMC) oxidoreductase family protein
32029428	Eucgr.E00620	Eucgr.E00620.1	Eucgr.E00620.1.p	PF02826	PTHR10996,PTHR10996:SF159		1.1.1.95		GO:0055114,GO:0051287	AT4G34200.1	EDA9	D-3-phosphoglycerate dehydrogenase
32031643	Eucgr.E00833	Eucgr.E00833.3	Eucgr.E00833.3.p	PF00179	PTHR24068	KOG0417	6.3.2.19	K06689		AT1G64230.4	UBC28	ubiquitin-conjugating enzyme 28
32028576	Eucgr.E01107	Eucgr.E01107.1	Eucgr.E01107.1.p	PF00107,PF08240	PTHR11695,PTHR11695:SF540	KOG0023			GO:0055114,GO:0016491,GO:0008270	AT1G72680.1	ATCAD1,CAD1	cinnamyl-alcohol dehydrogenase
32029017	Eucgr.E01119	Eucgr.E01119.2	Eucgr.E01119.2.p	PF00107,PF08240	PTHR11695,PTHR11695:SF540	KOG0023		K00083	GO:0055114,GO:0016491,GO:0008270	AT1G72680.1	ATCAD1,CAD1	cinnamyl-alcohol dehydrogenase
32030657	Eucgr.E01909	Eucgr.E01909.2	Eucgr.E01909.2.p	PF02780,PF02779	PTHR11624,PTHR11624:SF76		1.2.4.1		GO:0008152,GO:0003824	AT2G34590.1		Transketolase family protein
32029089	Eucgr.E02420	Eucgr.E02420.1	Eucgr.E02420.1.p	PF01070	PTHR10578,PTHR10578:SF70		1.1.3.15	K11517	GO:0016491	AT4G18360.1		Aldolase-type TIM barrel family protein
32028714	Eucgr.E03676	Eucgr.E03676.1	Eucgr.E03676.1.p	PF01667	PTHR11594	KOG1779		K02978	GO:0006412,GO:0005840,GO:0005622,GO:0003735	AT3G61110.1	ARS27A,RS27A	ribosomal protein S27
32028503	Eucgr.E03981	Eucgr.E03981.1	Eucgr.E03981.1.p	PF04755	PTHR31906,PTHR31906:SF5					AT4G04020.1	FIB	fibrillin
32053868	Eucgr.F00373	Eucgr.F00373.3	Eucgr.F00373.3.p	PF00141	PTHR31356,PTHR31356:SF6		1.11.1.11	K00434	GO:0055114,GO:0020037,GO:0006979,GO:0004601	AT4G09010.1	APX4,TL29	ascorbate peroxidase 4
32053869	Eucgr.F00373	Eucgr.F00373.4	Eucgr.F00373.4.p	PF00141	PTHR31356,PTHR31356:SF6		1.11.1.11		GO:0055114,GO:0020037,GO:0006979,GO:0004601	AT4G09010.1	APX4,TL29	ascorbate peroxidase 4
32054110	Eucgr.F01173	Eucgr.F01173.1	Eucgr.F01173.1.p		PTHR31472	KOG3416		K07466		AT2G33845.1		Nucleic acid-binding, OB-fold-like protein
32055937	Eucgr.F01221	Eucgr.F01221.5	Eucgr.F01221.5.p	PF01965	PTHR11019,PTHR11019:SF100	KOG2764		K03152		AT1G53280.1		Class I glutamine amidotransferase-like superfamily protein
32053736	Eucgr.F01365	Eucgr.F01365.2	Eucgr.F01365.2.p	PF00572	PTHR11545,PTHR11545:SF7	KOG3203		K02871	GO:0006412,GO:0005840,GO:0003735	AT1G78630.1	emb1473	Ribosomal protein L13 family protein
32052821	Eucgr.F01413	Eucgr.F01413.1	Eucgr.F01413.1.p	PF01070	PTHR10578,PTHR10578:SF81		1.1.3.15	K11517	GO:0016491	AT3G14420.2		Aldolase-type TIM barrel family protein
32055557	Eucgr.F01421	Eucgr.F01421.2	Eucgr.F01421.2.p	PF13410,PF13417	PTHR11260,PTHR11260:SF204	KOG0406	2.5.1.18	K00799	GO:0005515	AT1G78380.1	ATGSTU19,GST8,GSTU19	glutathione S-transferase TAU 19
32057529	Eucgr.F01462	Eucgr.F01462.3	Eucgr.F01462.3.p	PF14492,PF03144,PF00679,PF03764,PF00009	PTHR23115,PTHR23115:SF136		3.6.5.3	K03234	GO:0005525	AT1G56070.1	LOS1	Ribosomal protein S5/Elongation factor G/III/V family protein
32056966	Eucgr.F01604	Eucgr.F01604.4	Eucgr.F01604.4.p	PF00085	PTHR10438,PTHR10438:SF274	KOG0907	1.6.5.4		GO:0045454,GO:0015035,GO:0006662	AT3G51030.1	ATTRX H1,ATTRX1,TRX1	thioredoxin H-type 1
32057022	Eucgr.F01883	Eucgr.F01883.2	Eucgr.F01883.2.p	PF00132	PTHR13061,PTHR13061:SF9	KOG4042	1.6.5.3			AT1G19580.1	GAMMA CA1	gamma carbonic anhydrase 1
32054914	Eucgr.F02035	Eucgr.F02035.1	Eucgr.F02035.1.p	PF03665	PTHR12941	KOG3289				AT5G55940.1	emb2731	Uncharacterised protein family (UPF0172)
32053177	Eucgr.F02124	Eucgr.F02124.1	Eucgr.F02124.1.p	PF02893	PTHR31969,PTHR31969:SF4					AT1G28200.1	FIP1	FH interacting protein 1
32053818	Eucgr.F02481	Eucgr.F02481.2	Eucgr.F02481.2.p	PF11016	PTHR35551,PTHR35551:SF1					AT5G38660.2	APE1	acclimation of photosynthesis to environment
32055597	Eucgr.F02483	Eucgr.F02483.2	Eucgr.F02483.2.p	PF00118	PTHR11353,PTHR11353:SF21				GO:0005524,GO:0051082,GO:0006457	AT3G02530.1		TCP-1/cpn60 chaperonin family protein
32053208	Eucgr.F02497	Eucgr.F02497.2	Eucgr.F02497.2.p	PF01251	PTHR11278,PTHR11278:SF1	KOG3320		K02993	GO:0006412,GO:0005840,GO:0005622,GO:0003735	AT3G02560.1		Ribosomal protein S7e family protein
32055681	Eucgr.F02872	Eucgr.F02872.2	Eucgr.F02872.2.p	PF03951,PF00120	PTHR20852,PTHR20852:SF59		6.3.1.2		GO:0006807,GO:0006542,GO:0004356	AT5G37600.1	ATGLN1;1,ATGSR1,GLN1;1,GSR 1	glutamine synthase clone R1
32057150	Eucgr.F02952	Eucgr.F02952.1	Eucgr.F02952.1.p	PF13840,PF01842,PF03447,PF00696,PF00742	PTHR21499,PTHR21499:SF30	KOG0455	1.1.1.3,2.7.2.4	K12524	GO:0016597,GO:0008152,GO:0055114,GO:0050661,GO:0016491,GO:0006520	AT1G31230.1	AK-HSDH,AK-HSDH I	aspartate kinase-homoserine dehydrogenase i
32057368	Eucgr.F03085	Eucgr.F03085.1	Eucgr.F03085.1.p	PF05193,PF00675	PTHR11851,PTHR11851:SF145		1.10.2.2,3.4.24.64	K01412		AT1G51980.1		Insulinase (Peptidase family M16) protein
32054394	Eucgr.F03152	Eucgr.F03152.1	Eucgr.F03152.1.p	PF04851,PF00271	PTHR24031,PTHR24031:SF294		3.6.4.13	K03257	GO:0016787,GO:0005524,GO:0003677	AT3G13920.1	EIF4A1,RH4,TIF4A1	eukaryotic translation initiation factor 4A1
32056736	Eucgr.F03180	Eucgr.F03180.1	Eucgr.F03180.1.p	PF01926,PF06071	PTHR23305,PTHR23305:SF12	KOG1491		K06942	GO:0005525	AT1G56050.1		GTP-binding protein-related
32055223	Eucgr.F03186	Eucgr.F03186.8	Eucgr.F03186.8.p	PF04725	PTHR34369,PTHR34369:SF2				GO:0042651,GO:0015979,GO:0009654,GO:0009523	AT1G79040.1	PSBR	photosystem II subunit R
32053430	Eucgr.F03383	Eucgr.F03383.1	Eucgr.F03383.1.p	PF03358	PTHR30546	KOG3135	1.6.5.2	K03809	GO:0016491	AT4G27270.1		Quinone reductase family protein
32056342	Eucgr.F03416	Eucgr.F03416.2	Eucgr.F03416.2.p	PF00467	PTHR12903,PTHR12903:SF1				GO:0006412,GO:0005840,GO:0005622,GO:0003735	AT5G54600.1		Translation protein SH3-like family protein
32057684	Eucgr.F03462	Eucgr.F03462.2	Eucgr.F03462.2.p	PF00076	PTHR24012,PTHR24012:SF333	KOG0131			GO:0003676	AT4G27000.1	ATRBP45C	RNA-binding (RRM/RBD/RNP motifs) family protein
32054285	Eucgr.F03504	Eucgr.F03504.1	Eucgr.F03504.1.p	PF05697,PF05698	PTHR30560,PTHR30560:SF3		5.2.1.8		GO:0015031,GO:0006457	AT5G55220.1		trigger factor type chaperone family protein
32054663	Eucgr.F03673	Eucgr.F03673.1	Eucgr.F03673.1.p	PF02518,PF00183	PTHR11528,PTHR11528:SF49			K04079	GO:0051082,GO:0006950,GO:0006457,GO:0005524	AT5G56000.1	AtHsp90.4,Hsp81.4	HEAT SHOCK PROTEIN 81.4
32054912	Eucgr.F04428	Eucgr.F04428.1	Eucgr.F04428.1.p	PF00202	PTHR11986,PTHR11986:SF92	KOG1401	2.6.1.11	K00818	GO:0030170,GO:0008483	AT1G80600.1	WIN1	HOPW1-1-interacting 1
32055811	Eucgr.F04458	Eucgr.F04458.3	Eucgr.F04458.3.p	PF00581	PTHR11364,PTHR11364:SF13	KOG1529	2.8.1.2,2.8.1.1			AT1G79230.1	ATMST1,ATRDH1,MST1,ST1,STR1	mercaptopyruvate sulfurtransferase 1
32071757	Eucgr.G00116	Eucgr.G00116.1	Eucgr.G00116.1.p	PF00406	PTHR23359,PTHR23359:SF100	KOG3079	2.7.4.25,2.7.4.22,2.7.4.14		GO:0019205,GO:0006139,GO:0005524	AT5G26667.1	PYR6	P-loop containing nucleoside triphosphate hydrolases superfamily protein
32071426	Eucgr.G01192	Eucgr.G01192.1	Eucgr.G01192.1.p	PF00450	PTHR11802,PTHR11802:SF29	KOG1282		K16296	GO:0006508,GO:0004185	AT3G12203.1	scpl17	serine carboxypeptidase-like 17
32070207	Eucgr.G01465	Eucgr.G01465.1	Eucgr.G01465.1.p	PF00675,PF05193,PF08367	PTHR11851,PTHR11851:SF68			K06972	GO:0006508	AT1G49630.1	ATPREP2,PREP2	presequence protease 2
32070532	Eucgr.G01806	Eucgr.G01806.1	Eucgr.G01806.1.p	PF00348	PTHR12001,PTHR12001:SF41	KOG0776	2.5.1.29	K13789	GO:0008299	AT4G38460.1	GGR	geranylgeranyl reductase
32071042	Eucgr.G02443	Eucgr.G02443.1	Eucgr.G02443.1.p	PF00076,PF02136	PTHR10693,PTHR10693:SF27	KOG0116			GO:0003676,GO:0006810,GO:0005622	AT1G13730.1		Nuclear transport factor 2 (NTF2) family protein with RNA binding (RRM-RBD-RNP motifs) domain
32073031	Eucgr.G02488	Eucgr.G02488.1	Eucgr.G02488.1.p	PF05757	PTHR33399,PTHR33399:SF5			K08901	GO:0019898,GO:0015979,GO:0009654,GO:0009523,GO:0005509	AT1G14150.1	PQL1,PQL2	PsbQ-like 2
32070880	Eucgr.G02544	Eucgr.G02544.1	Eucgr.G02544.1.p	PF01459	PTHR11743,PTHR11743:SF31	KOG3126		K15040	GO:0055085,GO:0005741	AT3G01280.1	ATVDAC1,VDAC1	voltage dependent anion channel 1
32070673	Eucgr.G02593	Eucgr.G02593.1	Eucgr.G02593.1.p	PF01789	PTHR31407,PTHR31407:SF7		1.10.3.9		GO:0019898,GO:0015979,GO:0009654,GO:0009523,GO:0005509	AT5G11450.1		Mog1/PsbP/DUF1795-like photosystem II reaction center PsbP family protein
32072211	Eucgr.G02595	Eucgr.G02595.1	Eucgr.G02595.1.p		PTHR14699,PTHR14699:SF3					AT3G19990.1
32073482	Eucgr.G02684	Eucgr.G02684.1	Eucgr.G02684.1.p	PF00179	PTHR24067,PTHR24067:SF117	KOG0896	6.3.2.19	K10704		AT3G52560.1	MMZ4,UEV1D,UEV1D-4	ubiquitin E2 variant 1D-4
32073235	Eucgr.G02896	Eucgr.G02896.1	Eucgr.G02896.1.p	PF00728	PTHR22600,PTHR22600:SF16	KOG2499	3.2.1.52	K12373	GO:0005975,GO:0004553	AT3G55260.1	ATHEX2,HEXO1	beta-hexosaminidase 1
32072825	Eucgr.G02987	Eucgr.G02987.1	Eucgr.G02987.1.p	PF00076,PF12353	PTHR10352	KOG0122		K03248	GO:0003676,GO:0005852,GO:0005737,GO:0003743	AT3G11400.1	ATEIF3G1,EIF3G1	eukaryotic translation initiation factor 3G1
32070815	Eucgr.G03125	Eucgr.G03125.1	Eucgr.G03125.1.p	PF01208	PTHR21091,PTHR21091:SF91		4.1.1.37	K01599	GO:0006779,GO:0004853	AT2G40490.1	HEME2	Uroporphyrinogen decarboxylase
32072632	Eucgr.G03132	Eucgr.G03132.1	Eucgr.G03132.1.p	PF00081,PF02777	PTHR11404,PTHR11404:SF6	KOG0876	1.15.1.1	K04564	GO:0055114,GO:0046872,GO:0006801,GO:0004784	AT3G10920.1	ATMSD1,MEE33,MSD1	manganese superoxide dismutase 1
32072174	Eucgr.G03138	Eucgr.G03138.1	Eucgr.G03138.1.p	PF02431	PTHR28039,PTHR28039:SF4		5.5.1.6		GO:0016872	AT5G05270.1		Chalcone-flavanone isomerase family protein
32070272	Eucgr.G03388	Eucgr.G03388.1	Eucgr.G03388.1.p	PF00153	PTHR24089,PTHR24089:SF316	KOG0749		K05863		AT5G13490.2	AAC2	ADP/ATP carrier 2
32043585	Eucgr.H00128	Eucgr.H00128.1	Eucgr.H00128.1.p	PF00076	PTHR24012	KOG0106,KOG0146,KOG0131			GO:0003676	AT1G60000.1		RNA-binding (RRM/RBD/RNP motifs) family protein
32043790	Eucgr.H00143	Eucgr.H00143.1	Eucgr.H00143.1.p	PF00549,PF08442	PTHR11815,PTHR11815:SF1		6.2.1.5	K01900	GO:0008152,GO:0003824	AT2G20420.1		ATP citrate lyase (ACL) family protein
32043381	Eucgr.H00256	Eucgr.H00256.1	Eucgr.H00256.1.p	PF16884	PTHR11695,PTHR11695:SF564		1.1.1.54,1.3.1.102		GO:0055114,GO:0016491,GO:0008270	AT3G03080.1		Zinc-binding dehydrogenase family protein
32044426	Eucgr.H00849	Eucgr.H00849.1	Eucgr.H00849.1.p	PF02803,PF00108	PTHR18919,PTHR18919:SF105		2.3.1.9	K00626	GO:0016747,GO:0008152	AT5G47720.4		Thiolase family protein
32044503	Eucgr.H01287	Eucgr.H01287.4	Eucgr.H01287.4.p	PF01789	PTHR31407,PTHR31407:SF15				GO:0019898,GO:0015979,GO:0009654,GO:0009523,GO:0005509	AT4G15510.1		Photosystem II reaction center PsbP family protein
32040875	Eucgr.H01473	Eucgr.H01473.3	Eucgr.H01473.3.p	PF01765	PTHR20982,PTHR20982:SF8	KOG4759		K02838	GO:0006412	AT3G63190.1	AtcpRRF,cpRRF,HFP108,RRF	ribosome recycling factor, chloroplast precursor
32044769	Eucgr.H01947	Eucgr.H01947.1	Eucgr.H01947.1.p	PF00124	PTHR33149,PTHR33149:SF1		1.10.3.9	K02705,K02706	GO:0045156,GO:0019684,GO:0009772	ATCG00270.1		photosystem II reaction center protein D
32042780	Eucgr.H02093	Eucgr.H02093.1	Eucgr.H02093.1.p	PF00571	PTHR11911,PTHR11911:SF109					AT4G36910.1	CDCP2,LEJ2	Cystathionine beta-synthase (CBS) family protein
32043182	Eucgr.H02913	Eucgr.H02913.1	Eucgr.H02913.1.p	PF00330	PTHR11670	KOG0454	4.2.1.33		GO:0008152	AT4G13430.1	ATLEUC1,IIL1	isopropyl malate isomerase large subunit 1
32041548	Eucgr.H03100	Eucgr.H03100.1	Eucgr.H03100.1.p	PF14226,PF03171	PTHR10209,PTHR10209:SF123	KOG0143	1.14.11.20		GO:0055114,GO:0016491	AT1G06620.1		2-oxoglutarate (2OG) and Fe(II)-dependent oxygenase superfamily protein
32044999	Eucgr.H03140	Eucgr.H03140.2	Eucgr.H03140.2.p	PF00736	PTHR11595,PTHR11595:SF27	KOG1668			GO:0006414,GO:0005853,GO:0003746	AT2G18110.1		Translation elongation factor EF1B/ribosomal protein S6 family protein
32044971	Eucgr.H03302	Eucgr.H03302.1	Eucgr.H03302.1.p	PF13905,PF13419,PF01436	PTHR13833,PTHR13833:SF49	KOG2914			GO:0005515	AT1G56500.1		haloacid dehalogenase-like hydrolase family protein
32045624	Eucgr.H03458	Eucgr.H03458.1	Eucgr.H03458.1.p	PF12681	PTHR10374,PTHR10374:SF11	KOG2944	4.4.1.5			AT2G32090.1		Lactoylglutathione lyase / glyoxalase I family protein
32043330	Eucgr.H03464	Eucgr.H03464.1	Eucgr.H03464.1.p	PF00291	PTHR10314,PTHR10314:SF101	KOG1252	2.5.1.47	K01738		AT4G14880.3	ATCYS-3A,CYTACS1,OASA1,OLD3	O-acetylserine (thiol) lyase (OAS-TL) isoform A1
32044740	Eucgr.H03608	Eucgr.H03608.1	Eucgr.H03608.1.p	PF12695	PTHR17630,PTHR17630:SF52	KOG3043	3.1.1.45			AT3G23600.1		alpha/beta-Hydrolases superfamily protein
32044139	Eucgr.H04428	Eucgr.H04428.1	Eucgr.H04428.1.p	PF01488,PF08501,PF01487	PTHR21089,PTHR21089:SF12	KOG0692	4.2.1.10,1.1.1.25	K13832	GO:0055114,GO:0004764,GO:0003855	AT3G06350.1	EMB3004,MEE32	dehydroquinate dehydratase, putative / shikimate dehydrogenase, putative
32045481	Eucgr.H04482	Eucgr.H04482.1	Eucgr.H04482.1.p	PF02403,PF00587	PTHR11778,PTHR11778:SF7		6.1.1.11	K01875	GO:0006418,GO:0005524,GO:0004812,GO:0000166,GO:0006434,GO:0005737,GO:0004828	AT5G27470.1		seryl-tRNA synthetase / serine--tRNA ligase
32044941	Eucgr.H04748	Eucgr.H04748.1	Eucgr.H04748.1.p	PF01474	PTHR21337,PTHR21337:SF6		2.5.1.54	K01626	GO:0009073,GO:0003849	AT4G39980.1	DHS1	3-deoxy-D-arabino-heptulosonate 7-phosphate synthase 1
32044840	Eucgr.H04880	Eucgr.H04880.1	Eucgr.H04880.1.p	PF15704	PTHR36013					AT2G21870.1	MGP1	copper ion binding;cobalt ion binding;zinc ion binding
32041326	Eucgr.H04903	Eucgr.H04903.3	Eucgr.H04903.3.p	PF00107,PF08240	PTHR11695,PTHR11695:SF567	KOG0023			GO:0055114,GO:0016491,GO:0008270	AT4G39330.1	ATCAD9,CAD9	cinnamyl alcohol dehydrogenase 9
32065433	Eucgr.I00195	Eucgr.I00195.1	Eucgr.I00195.1.p	PF00459	PTHR20854,PTHR20854:SF34		3.1.3.57,3.1.3.7	K15422	GO:0046854	AT5G63980.1	ALX8,ATSAL1,FRY1,HOS2,RON1,SAL1	Inositol monophosphatase family protein
32063302	Eucgr.I00998	Eucgr.I00998.1	Eucgr.I00998.1.p	PF12697	PTHR10992,PTHR10992:SF820					AT2G23620.1	ATMES1,MES1	methyl esterase 1
32064788	Eucgr.I01014	Eucgr.I01014.1	Eucgr.I01014.1.p	PF12697	PTHR10992,PTHR10992:SF820	KOG1454				AT2G23610.1	ATMES3,MES3	methyl esterase 3
32064125	Eucgr.I01241	Eucgr.I01241.1	Eucgr.I01241.1.p	PF02401	PTHR31619,PTHR31619:SF2		1.17.1.2	K03527	GO:0051745,GO:0050992,GO:0046872,GO:0019288	AT4G34350.1	CLB6,HDR,ISPH	4-hydroxy-3-methylbut-2-enyl diphosphate reductase
32064893	Eucgr.I01423	Eucgr.I01423.2	Eucgr.I01423.2.p	PF00389,PF02826	PTHR10996,PTHR10996:SF169	KOG0069	1.1.1.29,1.1.1.81		GO:0055114,GO:0051287,GO:0016616,GO:0008152	AT1G68010.1	ATHPR1,HPR	hydroxypyruvate reductase
32064639	Eucgr.I01557	Eucgr.I01557.1	Eucgr.I01557.1.p	PF12796	PTHR24193,PTHR24193:SF88	KOG4214				AT2G17390.1	AKR2B	ankyrin repeat-containing 2B
32064544	Eucgr.I01560	Eucgr.I01560.1	Eucgr.I01560.1.p	PF00462	PTHR10293,PTHR10293:SF37	KOG1752	1.8.1.9	K07390	GO:0045454,GO:0015035,GO:0009055	AT3G54900.1	ATGRXCP,CXIP1	CAX interacting protein 1
32063373	Eucgr.I01564	Eucgr.I01564.1	Eucgr.I01564.1.p	PF00044,PF02800	PTHR10836,PTHR10836:SF49	KOG0657	1.2.1.12,1.2.1.13	K05298	GO:0055114,GO:0016620	AT1G12900.1	GAPA-2	glyceraldehyde 3-phosphate dehydrogenase A subunit 2
32064705	Eucgr.I01600	Eucgr.I01600.1	Eucgr.I01600.1.p	PF09261,PF01074,PF07748	PTHR11607,PTHR11607:SF36		3.2.1.24	K01191	GO:0008270,GO:0004553,GO:0005975,GO:0004559,GO:0015923,GO:0006013	AT5G13980.2		Glycosyl hydrolase family 38 protein
32064345	Eucgr.I01666	Eucgr.I01666.1	Eucgr.I01666.1.p	PF09273	PTHR13271,PTHR13271:SF9	KOG1337	2.1.1.127			AT5G14260.3		Rubisco methyltransferase family protein
32064683	Eucgr.I02092	Eucgr.I02092.2	Eucgr.I02092.2.p	PF03446,PF00393	PTHR11811,PTHR11811:SF33		1.1.1.44	K00033	GO:0055114,GO:0004616,GO:0050661,GO:0006098	AT3G02360.2		6-phosphogluconate dehydrogenase family protein
32063667	Eucgr.I02137	Eucgr.I02137.3	Eucgr.I02137.3.p	PF00318	PTHR11489,PTHR11489:SF9	KOG0830		K02998	GO:0006412,GO:0005840,GO:0005622,GO:0003735,GO:0015935	AT3G04770.2	RPSAb	40s ribosomal protein SA B
32063659	Eucgr.I02307	Eucgr.I02307.2	Eucgr.I02307.2.p	PF00694,PF00330	PTHR11670,PTHR11670:SF40		4.2.1.3	K01681	GO:0008152	AT4G35830.1	ACO1	aconitase 1
32065255	Eucgr.I02340	Eucgr.I02340.2	Eucgr.I02340.2.p	PF00175	PTHR19384,PTHR19384:SF82		1.18.1.2,1.6.99.1		GO:0055114,GO:0016491	AT5G66190.1	ATLFNR1,FNR1	ferredoxin-NADP(+)-oxidoreductase 1
32065340	Eucgr.I02417	Eucgr.I02417.1	Eucgr.I02417.1.p	PF00132	PTHR13061,PTHR13061:SF9		1.6.5.3			AT1G19580.1	GAMMA CA1	gamma carbonic anhydrase 1
32063074	Eucgr.I02418	Eucgr.I02418.2	Eucgr.I02418.2.p	PF00719	PTHR10286,PTHR10286:SF13		3.6.1.1		GO:0006796,GO:0005737,GO:0004427,GO:0000287	AT2G18230.1	AtPPa2,PPa2	pyrophosphorylase 2
32063652	Eucgr.I02452	Eucgr.I02452.1	Eucgr.I02452.1.p	PF02910,PF00890	PTHR11632,PTHR11632:SF54		1.3.5.1	K00234	GO:0055114,GO:0016491	AT5G66760.1	SDH1-1	succinate dehydrogenase 1-1
32064202	Eucgr.I02583	Eucgr.I02583.1	Eucgr.I02583.1.p	PF00012	PTHR19375,PTHR19375:SF179					AT5G09590.1	HSC70-5,MTHSC70-2	mitochondrial HSO70 2
32065111	Eucgr.I02716	Eucgr.I02716.2	Eucgr.I02716.2.p	PF04755	PTHR31906,PTHR31906:SF14					AT3G26070.1		Plastid-lipid associated protein PAP / fibrillin family protein
32032937	Eucgr.J00015	Eucgr.J00015.1	Eucgr.J00015.1.p	PF00022	PTHR11937,PTHR11937:SF255			K10355		AT3G12110.1	ACT11	actin-11
32034699	Eucgr.J00048	Eucgr.J00048.6	Eucgr.J00048.6.p	PF00241	PTHR11913,PTHR11913:SF22	KOG1735			GO:0005622,GO:0003779,GO:0030042,GO:0015629	AT5G59890.1	ADF4,ATADF4	actin depolymerizing factor 4
32032282	Eucgr.J00305	Eucgr.J00305.1	Eucgr.J00305.1.p	PF00005	PTHR24220,PTHR24220:SF85		3.6.3.23	K09013	GO:0016887,GO:0005524	AT3G10670.1	ATNAP7,NAP7	non-intrinsic ABC protein 7
32034648	Eucgr.J00343	Eucgr.J00343.1	Eucgr.J00343.1.p	PF01459	PTHR10802,PTHR10802:SF4	KOG3296		K11518	GO:0055085,GO:0005741	AT3G20000.1	TOM40	translocase of the outer mitochondrial membrane 40
32035107	Eucgr.J00743	Eucgr.J00743.1	Eucgr.J00743.1.p	PF00076	PTHR23139	KOG0130		K12876	GO:0003676	AT1G51510.1	Y14	RNA-binding (RRM/RBD/RNP motifs) family protein
32033628	Eucgr.J00766	Eucgr.J00766.1	Eucgr.J00766.1.p	PF02341	PTHR33791,PTHR33791:SF4					AT5G19855.1		Chaperonin-like RbcX protein
32033141	Eucgr.J00859	Eucgr.J00859.1	Eucgr.J00859.1.p	PF00271,PF00270	PTHR24031,PTHR24031:SF313		3.6.4.13	K13025	GO:0005524,GO:0003676	AT3G19760.1	EIF4A-III	eukaryotic initiation factor 4A-III
32032686	Eucgr.J01037	Eucgr.J01037.4	Eucgr.J01037.4.p	PF00056,PF02866	PTHR23382,PTHR23382:SF0	KOG1496	1.1.1.82		GO:0055114,GO:0016491,GO:0016616,GO:0016615,GO:0006108	AT5G58330.1		lactate/malate dehydrogenase family protein
32035041	Eucgr.J01142	Eucgr.J01142.1	Eucgr.J01142.1.p	PF13410,PF13417	PTHR11260,PTHR11260:SF294	KOG0406	2.5.1.18	K00799	GO:0005515	AT3G55040.1	GSTL2	glutathione transferase lambda 2
32033423	Eucgr.J01372	Eucgr.J01372.1	Eucgr.J01372.1.p	PF00984,PF03720,PF03721	PTHR11374,PTHR11374:SF28		1.1.1.22	K00012	GO:0055114,GO:0051287,GO:0016616	AT5G15490.1		UDP-glucose 6-dehydrogenase family protein
32033030	Eucgr.J01562	Eucgr.J01562.1	Eucgr.J01562.1.p	PF00203	PTHR11880,PTHR11880:SF10	KOG0898		K02958	GO:0006412,GO:0005840,GO:0003735	AT5G09500.1		Ribosomal protein S19 family protein
32033754	Eucgr.J01621	Eucgr.J01621.1	Eucgr.J01621.1.p	PF09326,PF10588,PF13510,PF00384	PTHR11615,PTHR11615:SF115		1.6.99.3,1.6.5.3	K03934	GO:0055114,GO:0051536,GO:0016651,GO:0016491	AT5G37510.1	CI76,EMB1467	NADH-ubiquinone dehydrogenase, mitochondrial, putative
32032941	Eucgr.J01869	Eucgr.J01869.1	Eucgr.J01869.1.p	PF00201	PTHR11926,PTHR11926:SF176	KOG1192	2.4.1.203		GO:0016758,GO:0008152	AT2G30140.2		UDP-Glycosyltransferase superfamily protein
32034316	Eucgr.J02055	Eucgr.J02055.1	Eucgr.J02055.1.p	PF00125	PTHR11426	KOG1745		K11253	GO:0003677,GO:0000786	AT1G09200.1		Histone superfamily protein
32032386	Eucgr.J02061	Eucgr.J02061.1	Eucgr.J02061.1.p	PF00314	PTHR31048,PTHR31048:SF7					AT2G28790.1		Pathogenesis-related thaumatin superfamily protein
32033631	Eucgr.J02478	Eucgr.J02478.1	Eucgr.J02478.1.p	PF03931,PF01466	PTHR11165	KOG1724		K03094	GO:0006511	AT5G42190.1	ASK2,SKP1B	E3 ubiquitin ligase SCF complex subunit SKP1/ASK1 family protein
32033609	Eucgr.J02556	Eucgr.J02556.1	Eucgr.J02556.1.p	PF01912	PTHR10784	KOG3185		K03264	GO:0043022,GO:0042256	AT3G55620.1	emb1624	Translation initiation factor IF6
32033016	Eucgr.J02596	Eucgr.J02596.1	Eucgr.J02596.1.p	PF10584,PF00227	PTHR11599,PTHR11599:SF14	KOG0176	3.4.25.1	K02729	GO:0019773,GO:0006511,GO:0004175,GO:0051603,GO:0005839,GO:0004298	AT3G14290.1	PAE2	20S proteasome alpha subunit E2
32033718	Eucgr.J02842	Eucgr.J02842.1	Eucgr.J02842.1.p	PF04851,PF00271	PTHR24031,PTHR24031:SF294		3.6.4.13	K03257	GO:0016787,GO:0005524,GO:0003677	AT3G13920.1	EIF4A1,RH4,TIF4A1	eukaryotic translation initiation factor 4A1
32034205	Eucgr.J02928	Eucgr.J02928.1	Eucgr.J02928.1.p	PF03767	PTHR31284,PTHR31284:SF5		3.1.3.2		GO:0003993	AT5G51260.1		HAD superfamily, subfamily IIIB acid phosphatase
32032559	Eucgr.J03131	Eucgr.J03131.1	Eucgr.J03131.1.p	PF00026	PTHR13683,PTHR13683:SF263	KOG1339	3.4.23.12		GO:0006508,GO:0004190	AT1G79720.1		Eukaryotic aspartyl protease family protein
32032865	Eucgr.J03199	Eucgr.J03199.1	Eucgr.J03199.1.p	PF00571	PTHR11911					AT5G10860.1		Cystathionine beta-synthase (CBS) family protein
32068200	Eucgr.K00048	Eucgr.K00048.2	Eucgr.K00048.2.p	PF00347	PTHR11655,PTHR11655:SF18	KOG3255		K02940	GO:0019843,GO:0006412,GO:0005840,GO:0003735	AT1G33140.1	PGY2	Ribosomal protein L6 family
32069573	Eucgr.K00185	Eucgr.K00185.1	Eucgr.K00185.1.p	PF00408,PF02879,PF02880,PF02878	PTHR22573,PTHR22573:SF2		5.4.2.2,5.4.2.5	K01835	GO:0071704,GO:0016868,GO:0005975	AT5G51820.1	ATPGMP,PGM,PGM1,STF1	phosphoglucomutase
32067834	Eucgr.K00264	Eucgr.K00264.1	Eucgr.K00264.1.p	PF03953,PF00091	PTHR11588,PTHR11588:SF114		2.4.2.1	K07375	GO:0003924,GO:0007017,GO:0005874	AT5G23860.1	TUB8	tubulin beta 8
32068325	Eucgr.K00402	Eucgr.K00402.3	Eucgr.K00402.3.p	PF13599	PTHR14136,PTHR14136:SF11					AT5G53490.1		Tetratricopeptide repeat (TPR)-like superfamily protein
32066804	Eucgr.K00427	Eucgr.K00427.1	Eucgr.K00427.1.p	PF00428	PTHR21141	KOG1762		K02942		AT5G24510.1		60S acidic ribosomal protein family
32067689	Eucgr.K00785	Eucgr.K00785.2	Eucgr.K00785.2.p	PF01738	PTHR17630	KOG3043			GO:0016787	AT2G32520.1		alpha/beta-Hydrolases superfamily protein
32065866	Eucgr.K01045	Eucgr.K01045.1	Eucgr.K01045.1.p	PF00153	PTHR24089,PTHR24089:SF340	KOG0749		K05863		AT4G28390.1	AAC3,ATAAC3	ADP/ATP carrier 3
32068499	Eucgr.K01105	Eucgr.K01105.1	Eucgr.K01105.1.p	PF07991,PF01450	PTHR21371,PTHR21371:SF11		1.1.1.86	K00053	GO:0055114,GO:0009082,GO:0004455,GO:0016491	AT3G58610.1		ketol-acid reductoisomerase
32066211	Eucgr.K01232	Eucgr.K01232.1	Eucgr.K01232.1.p	PF00043,PF02798	PTHR11260,PTHR11260:SF287	KOG0867	2.5.1.18	K00799	GO:0005515	AT2G30860.1	ATGSTF7,ATGSTF9,GLUTTR,GSTF9	glutathione S-transferase PHI 9
32067234	Eucgr.K01549	Eucgr.K01549.1	Eucgr.K01549.1.p	PF01025	PTHR21237,PTHR21237:SF27	KOG3003		K03687	GO:0051087,GO:0042803,GO:0006457,GO:0000774	AT5G17710.2	EMB1241	Co-chaperone GrpE family protein
32068957	Eucgr.K01620	Eucgr.K01620.1	Eucgr.K01620.1.p	PF00346	PTHR11993,PTHR11993:SF27				GO:0055114,GO:0051287,GO:0048038,GO:0016651	ATCG01110.1		NAD(P)H dehydrogenase subunit H
32067485	Eucgr.K02074	Eucgr.K02074.2	Eucgr.K02074.2.p	PF02887,PF00224	PTHR11817,PTHR11817:SF33		2.7.1.40	K00873	GO:0030955,GO:0006096,GO:0004743,GO:0000287	AT3G52990.1		Pyruvate kinase family protein
32068497	Eucgr.K02508	Eucgr.K02508.2	Eucgr.K02508.2.p	PF01090	PTHR11710	KOG3411		K02966	GO:0006412,GO:0005840,GO:0003735	AT5G61170.1		Ribosomal protein S19e family protein
32069235	Eucgr.K02544	Eucgr.K02544.1	Eucgr.K02544.1.p	PF03214	PTHR31682,PTHR31682:SF3		5.4.99.30	K13379	GO:0030244,GO:0016866	AT3G08900.1	RGP,RGP3	reversibly glycosylated polypeptide 3
32069236	Eucgr.K02544	Eucgr.K02544.2	Eucgr.K02544.2.p	PF03214	PTHR31682,PTHR31682:SF3		5.4.99.30	K13379	GO:0030244,GO:0016866	AT3G08900.1	RGP,RGP3	reversibly glycosylated polypeptide 3
32067294	Eucgr.K02650	Eucgr.K02650.1	Eucgr.K02650.1.p	PF00160	PTHR11071,PTHR11071:SF244	KOG0879,KOG0865	5.2.1.8	K03768	GO:0006457,GO:0003755,GO:0000413	AT1G74070.1		Cyclophilin-like peptidyl-prolyl cis-trans isomerase family protein
32067315	Eucgr.K02765	Eucgr.K02765.1	Eucgr.K02765.1.p	PF13419	PTHR18901,PTHR18901:SF9	KOG2914	3.1.3.68,3.1.3.23			AT3G48420.1		Haloacid dehalogenase-like hydrolase (HAD) superfamily protein
32066630	Eucgr.K02962	Eucgr.K02962.2	Eucgr.K02962.2.p	PF00467,PF16121,PF00900	PTHR11581,PTHR11581:SF11				GO:0006412,GO:0005840,GO:0005622,GO:0003735	AT5G58420.1		Ribosomal protein S4 (RPS4A) family protein
32068194	Eucgr.K02969	Eucgr.K02969.1	Eucgr.K02969.1.p	PF02775,PF00205,PF02776	PTHR18968,PTHR18968:SF137		4.1.1.1	K01568	GO:0030976,GO:0003824,GO:0000287	AT4G33070.1		Thiamine pyrophosphate dependent pyruvate decarboxylase family protein
32069718	Eucgr.K03108	Eucgr.K03108.1	Eucgr.K03108.1.p		PTHR36389,PTHR36389:SF1					AT5G02160.1
32068421	Eucgr.K03243	Eucgr.K03243.1	Eucgr.K03243.1.p	PF03179	PTHR12713,PTHR12713:SF14	KOG1772		K02152	GO:0016820,GO:0016471,GO:0015992	AT4G23710.1	VAG2,VATG2,VHA-G2	vacuolar ATP synthase subunit G2
32067128	Eucgr.K03563	Eucgr.K03563.1	Eucgr.K03563.1.p	PF01501	PTHR11183,PTHR11183:SF54	KOG1950	2.4.1.123	K18819	GO:0016757	AT2G47180.1	AtGolS1,GolS1	galactinol synthase 1
32067129	Eucgr.K03563	Eucgr.K03563.2	Eucgr.K03563.2.p	PF01501	PTHR11183,PTHR11183:SF54	KOG1950	2.4.1.123	K18819	GO:0016757	AT2G47180.1	AtGolS1,GolS1	galactinol synthase 1
32047667	Eucgr.L00009	Eucgr.L00009.3	Eucgr.L00009.3.p	PF00291	PTHR10314,PTHR10314:SF110	KOG1252	2.5.1.47			AT2G43750.1	ACS1,ATCS-B,CPACS1,OASB	O-acetylserine (thiol) lyase B
32047281	Eucgr.L00052	Eucgr.L00052.2	Eucgr.L00052.2.p	PF13710,PF10369	PTHR30239,PTHR30239:SF3	KOG2663	2.2.1.6			AT2G31810.1		ACT domain-containing small subunit of acetolactate synthase protein
32052067	Eucgr.L00349	Eucgr.L00349.1	Eucgr.L00349.1.p	PF02953	PTHR19338	KOG3480		K17781		AT1G61570.1	TIM13	translocase of the inner mitochondrial membrane 13
32040656	Eucgr.L00543	Eucgr.L00543.2	Eucgr.L00543.2.p	PF09298,PF01557	PTHR11820,PTHR11820:SF1		3.7.1.2	K01555	GO:0009072,GO:0004334,GO:0008152,GO:0003824	AT1G12050.1		fumarylacetoacetase, putative
32041102	Eucgr.L00738	Eucgr.L00738.1	Eucgr.L00738.1.p	PF03171,PF14226	PTHR10209,PTHR10209:SF165	KOG0143	1.14.11.9,1.14.11.23	K05278	GO:0055114,GO:0016491	AT5G08640.1	ATFLS1,FLS,FLS1	flavonol synthase 1
32032119	Eucgr.L00756	Eucgr.L00756.1	Eucgr.L00756.1.p	PF00327,PF08079	PTHR11524	KOG3184		K02937		AT3G13580.2		Ribosomal protein L30/L7 family protein
32049372	Eucgr.L01334	Eucgr.L01334.1	Eucgr.L01334.1.p	PF05368	PTHR10366,PTHR10366:SF375					AT4G39230.1		NmrA-like negative transcriptional regulator family protein
32058003	Eucgr.L01585	Eucgr.L01585.3	Eucgr.L01585.3.p	PF01477	PTHR31718,PTHR31718:SF0				GO:0005515	AT4G39730.1		Lipase/lipooxygenase, PLAT/LH2 family protein
32035887	Eucgr.L02175	Eucgr.L02175.1	Eucgr.L02175.1.p	PF00120,PF03951	PTHR20852,PTHR20852:SF53		6.3.1.2		GO:0006807,GO:0004356,GO:0006542	AT5G35630.1	ATGSL1,GLN2,GS2	glutamine synthetase 2
32062506	Eucgr.L02942	Eucgr.L02942.1	Eucgr.L02942.1.p	PF09439	PTHR11711,PTHR11711:SF181	KOG0070		K07977,K07937		AT1G10630.1	ARFA1F,ATARFA1F	ADP-ribosylation factor A1F

## Sheet: GO-terms
GO term	Ontology	Description	Number in input list	Number in BG/Ref	p-value	FDR
GO:1901564	P	organonitrogen compound metabolic process	35	849	9.4e-15	4.2e-12
GO:0044281	P	small molecule metabolic process	26	610	2e-11	3.9e-09
GO:1901566	P	organonitrogen compound biosynthetic process	26	618	2.6e-11	3.9e-09
GO:0044710	P	single-organism metabolic process	57	2807	7.4e-11	8.2e-09
GO:0006082	P	organic acid metabolic process	17	366	2.4e-08	2.1e-06
GO:0043043	P	peptide biosynthetic process	15	391	1.7e-06	7.6e-05
GO:0043436	P	oxoacid metabolic process	14	337	1.6e-06	7.6e-05
GO:0043604	P	amide biosynthetic process	15	391	1.7e-06	7.6e-05
GO:0019752	P	carboxylic acid metabolic process	14	328	1.2e-06	7.6e-05
GO:0006412	P	translation	15	383	1.3e-06	7.6e-05
GO:0006518	P	peptide metabolic process	15	403	2.4e-06	9.8e-05
GO:0043603	P	cellular amide metabolic process	15	408	2.8e-06	0.0001
GO:0055114	P	oxidation-reduction process	35	1849	4.8e-06	0.00017
GO:0044699	P	single-organism process	62	4462	1.4e-05	0.00044
GO:0006807	P	nitrogen compound metabolic process	40	2383	1.5e-05	0.00045
GO:0006520	P	cellular amino acid metabolic process	8	148	5.1e-05	0.0014
GO:0008152	P	metabolic process	104	9388	5.8e-05	0.0015
GO:0044711	P	single-organism biosynthetic process	13	457	0.00017	0.0042
GO:0019637	P	organophosphate metabolic process	9	230	0.00019	0.0044
GO:0006457	P	protein folding	6	103	0.00031	0.0069
GO:0009117	P	nucleotide metabolic process	7	149	0.00035	0.0073
GO:0006753	P	nucleoside phosphate metabolic process	7	151	0.00037	0.0076
GO:0019693	P	ribose phosphate metabolic process	6	116	0.00057	0.011
GO:0006163	P	purine nucleotide metabolic process	6	120	0.00068	0.013
GO:0072521	P	purine-containing compound metabolic process	6	122	0.00073	0.013
GO:1901575	P	organic substance catabolic process	8	224	0.00077	0.013
GO:1901576	P	organic substance biosynthetic process	31	2025	0.00083	0.014
GO:0009199	P	ribonucleoside triphosphate metabolic process	5	88	0.0011	0.015
GO:0009205	P	purine ribonucleoside triphosphate metabolic process	5	88	0.0011	0.015
GO:0009144	P	purine nucleoside triphosphate metabolic process	5	88	0.0011	0.015
GO:0055086	P	nucleobase-containing small molecule metabolic process	7	181	0.001	0.015
GO:0009058	P	biosynthetic process	32	2143	0.001	0.015
GO:0044763	P	single-organism cellular process	33	2241	0.0011	0.015
GO:0015979	P	photosynthesis	5	89	0.0012	0.015
GO:0009141	P	nucleoside triphosphate metabolic process	5	90	0.0012	0.015
GO:0006091	P	generation of precursor metabolites and energy	5	90	0.0012	0.015
GO:0009056	P	catabolic process	8	244	0.0013	0.016
GO:0051186	P	cofactor metabolic process	6	143	0.0016	0.019
GO:0016053	P	organic acid biosynthetic process	6	144	0.0017	0.019
GO:0045454	P	cell redox homeostasis	5	103	0.0022	0.024
GO:0046128	P	purine ribonucleoside metabolic process	5	105	0.0023	0.025
GO:0042278	P	purine nucleoside metabolic process	5	105	0.0023	0.025
GO:0044249	P	cellular biosynthetic process	29	1984	0.0025	0.026
GO:0009150	P	purine ribonucleotide metabolic process	5	109	0.0027	0.026
GO:0009259	P	ribonucleotide metabolic process	5	109	0.0027	0.026
GO:0009119	P	ribonucleoside metabolic process	5	108	0.0026	0.026
GO:0006732	P	coenzyme metabolic process	5	117	0.0036	0.035
GO:0044283	P	small molecule biosynthetic process	6	172	0.0039	0.036
GO:0019725	P	cellular homeostasis	5	124	0.0046	0.042
GO:0034641	P	cellular nitrogen compound metabolic process	30	2183	0.0051	0.046
GO:0042592	P	homeostatic process	5	130	0.0056	0.049
GO:0009116	P	nucleoside metabolic process	5	132	0.006	0.05
GO:1901657	P	glycosyl compound metabolic process	5	132	0.006	0.05
GO:0016614	F	oxidoreductase activity, acting on CH-OH group of donors	10	140	5.5e-07	8e-05
GO:0016491	F	oxidoreductase activity	39	2023	7.5e-07	8e-05
GO:0016616	F	oxidoreductase activity, acting on the CH-OH group of donors, NAD or NADP as acceptor	9	123	1.7e-06	0.00012
GO:0048037	F	cofactor binding	15	469	1.4e-05	0.0007
GO:0050662	F	coenzyme binding	13	361	1.6e-05	0.0007
GO:0003735	F	structural constituent of ribosome	11	274	2.9e-05	0.001
GO:0005198	F	structural molecule activity	11	290	4.8e-05	0.0015
GO:0016853	F	isomerase activity	7	139	0.00023	0.0062
GO:0051287	F	NAD binding	5	71	0.00044	0.011
GO:0003824	F	catalytic activity	99	9441	0.0014	0.031
GO:0005737	C	cytoplasm	21	733	1.4e-06	0.00012
GO:0044444	C	cytoplasmic part	18	596	4.1e-06	0.00018
GO:0044424	C	intracellular part	31	1649	2.2e-05	0.00033
GO:0005622	C	intracellular	32	1726	2e-05	0.00033
GO:1990204	C	oxidoreductase complex	5	34	1.8e-05	0.00033
GO:0032991	C	macromolecular complex	22	929	1.5e-05	0.00033
GO:0043232	C	intracellular non-membrane-bounded organelle	15	506	3.3e-05	0.00033
GO:0005840	C	ribosome	11	273	2.8e-05	0.00033
GO:0043228	C	non-membrane-bounded organelle	15	506	3.3e-05	0.00033
GO:0044464	C	cell part	32	1831	6.3e-05	0.00052
GO:0005623	C	cell	32	1831	6.3e-05	0.00052
GO:0030529	C	intracellular ribonucleoprotein complex	11	314	9.5e-05	0.00066
GO:1990904	C	ribonucleoprotein complex	11	314	9.5e-05	0.00066
GO:0043229	C	intracellular organelle	20	1295	0.0069	0.039
GO:0043226	C	organelle	20	1295	0.0069	0.039
GO:0098796	C	membrane protein complex	6	193	0.0067	0.039
GO:1902494	C	catalytic complex	5	148	0.0094	0.05
