# Supplementary material for: Network Analysis Combining Proteomics and Metabolomics Reveals New Insights Into Early Responses of Eucalyptus grandis During Rust Infection
Source: Front Plant Sci. 2021 Jan 7;11:604849. doi: 10.3389/fpls.2020.604849 (PMC7817549; doi:10.3389/fpls.2020.604849)
Supplement: Supplementary Table 9 — Susceptible_6H_S-brown. [file Table_9.XLSX]

## Sheet: SUS_ProteinModule-brown
#pacId	locusName	transcriptName	peptideName	Pfam	Panther	KOG	KEGG/ec	KO	GO	Best-hit-arabi-name	arabi-symbol	arabi-defline
32048358	Eucgr.A00018	Eucgr.A00018.2	Eucgr.A00018.2.p	PF04012	PTHR31088,PTHR31088:SF6					AT1G65260.1	PTAC4,VIPP1	plastid transcriptionally active 4
32049124	Eucgr.A00052	Eucgr.A00052.1	Eucgr.A00052.1.p	PF08502,PF00682	PTHR10277,PTHR10277:SF42		2.3.3.13	K01649	GO:0009098,GO:0003852,GO:0003824	AT1G74040.1	IMS1,IPMS2,MAML-3	2-isopropylmalate synthase 1
32048630	Eucgr.A00781	Eucgr.A00781.1	Eucgr.A00781.1.p	PF01248	PTHR11843	KOG3406		K02951	GO:0006412,GO:0005840,GO:0005622,GO:0003735	AT2G32060.2		Ribosomal protein L7Ae/L30e/S12e/Gadd45 family protein
32048504	Eucgr.A00868	Eucgr.A00868.1	Eucgr.A00868.1.p	PF06415,PF01676	PTHR31637,PTHR31637:SF3		5.4.2.12,5.4.2.11	K15633	GO:0030145,GO:0006007,GO:0005737,GO:0004619,GO:0046872,GO:0003824	AT3G08590.1		Phosphoglycerate mutase, 2,3-bisphosphoglycerate-independent
32047176	Eucgr.A01538	Eucgr.A01538.2	Eucgr.A01538.2.p	PF00274	PTHR11627		4.1.2.13		GO:0006096,GO:0004332	AT3G52930.1		Aldolase superfamily protein
32046663	Eucgr.A01855	Eucgr.A01855.2	Eucgr.A01855.2.p		PTHR31472					AT2G33845.1		Nucleic acid-binding, OB-fold-like protein
32046144	Eucgr.A01929	Eucgr.A01929.2	Eucgr.A01929.2.p	PF00673,PF00281	PTHR11994,PTHR11994:SF14					AT3G58700.1		Ribosomal L5P family protein
32048080	Eucgr.A02371	Eucgr.A02371.1	Eucgr.A02371.1.p	PF03719,PF00333	PTHR13718,PTHR13718:SF69	KOG0877		K02981	GO:0006412,GO:0005840,GO:0003735,GO:0003723	AT3G57490.1		Ribosomal protein S5 family protein
32046369	Eucgr.A02717	Eucgr.A02717.1	Eucgr.A02717.1.p	PF04716	PTHR12653	KOG3365	1.6.5.3	K03949	GO:0022904,GO:0016651,GO:0005743	AT5G52840.1		NADH-ubiquinone oxidoreductase-related
32048752	Eucgr.A02874	Eucgr.A02874.1	Eucgr.A02874.1.p	PF02861	PTHR11638,PTHR11638:SF105				GO:0019538	AT4G25370.1		Double Clp-N motif protein
32046751	Eucgr.A02907	Eucgr.A02907.1	Eucgr.A02907.1.p	PF16884,PF13602	PTHR11695,PTHR11695:SF578	KOG1197	1.3.1.103		GO:0055114,GO:0016491,GO:0008270	AT5G61510.1		GroES-like zinc-binding alcohol dehydrogenase family protein
32048607	Eucgr.A02929	Eucgr.A02929.1	Eucgr.A02929.1.p	PF01625	PTHR10173,PTHR10173:SF23	KOG1635	1.8.4.11	K07304	GO:0055114,GO:0008113,GO:0030091,GO:0016671,GO:0006979	AT4G25130.1	PMSR4	peptide met sulfoxide reductase 4
32060137	Eucgr.B00172	Eucgr.B00172.1	Eucgr.B00172.1.p	PF01625	PTHR10173,PTHR10173:SF41	KOG1635	1.8.4.11	K07304	GO:0055114,GO:0008113,GO:0030091,GO:0016671,GO:0006979	AT5G61640.1	ATMSRA1,PMSR1	peptidemethionine sulfoxide reductase 1
32060153	Eucgr.B01499	Eucgr.B01499.1	Eucgr.B01499.1.p	PF00248	PTHR11732,PTHR11732:SF223	KOG1577	1.1.1.210			AT2G37770.2		NAD(P)-linked oxidoreductase superfamily protein
32058451	Eucgr.B02215	Eucgr.B02215.1	Eucgr.B02215.1.p	PF07876	PTHR33178,PTHR33178:SF2					AT3G17210.1	ATHS1,HS1	heat stable protein 1
32060722	Eucgr.B02306	Eucgr.B02306.1	Eucgr.B02306.1.p	PF05368	PTHR14194,PTHR14194:SF38	KOG1203				AT3G46780.1	PTAC16	plastid transcriptionally active 16
32060723	Eucgr.B02306	Eucgr.B02306.2	Eucgr.B02306.2.p		PTHR14194,PTHR14194:SF38	KOG1203				AT3G46780.1	PTAC16	plastid transcriptionally active 16
32060411	Eucgr.B02456	Eucgr.B02456.1	Eucgr.B02456.1.p	PF00141	PTHR31356,PTHR31356:SF10		1.11.1.11	K00434	GO:0055114,GO:0020037,GO:0006979,GO:0004601	AT1G07890.2	APX1,ATAPX01,ATAPX1,CS1,MEE6	ascorbate peroxidase 1
32048222	Eucgr.B02718	Eucgr.B02718.2	Eucgr.B02718.2.p	PF00156	PTHR10285,PTHR10285:SF77		2.4.2.9		GO:0009116	AT3G53900.2	PYRR,UPP	uracil phosphoribosyltransferase
32059057	Eucgr.B02878	Eucgr.B02878.1	Eucgr.B02878.1.p	PF11421,PF02874,PF00306,PF00006	PTHR15184,PTHR15184:SF45		3.6.3.14	K02133	GO:0016887,GO:0006754,GO:0005524,GO:0000275,GO:0046034,GO:0015992,GO:0033178,GO:0016820,GO:0015991	AT5G08680.1		ATP synthase alpha/beta family protein
32062193	Eucgr.B03178	Eucgr.B03178.1	Eucgr.B03178.1.p		PTHR35098,PTHR35098:SF1					AT2G03440.1	ATNRP1,NRP1	nodulin-related protein 1
32059511	Eucgr.B03754	Eucgr.B03754.1	Eucgr.B03754.1.p	PF00166	PTHR10772,PTHR10772:SF8	KOG1641		K04078	GO:0006457,GO:0005737	AT1G14980.1	CPN10	chaperonin 10
32038852	Eucgr.C00615	Eucgr.C00615.1	Eucgr.C00615.1.p	PF00235	PTHR11604,PTHR11604:SF7	KOG1755		K05759		AT5G56600.1	PFN3,PRF3	profilin 3
32037470	Eucgr.C00962	Eucgr.C00962.1	Eucgr.C00962.1.p	PF00235	PTHR11604,PTHR11604:SF7	KOG1755		K05759		AT4G29350.1	PFN2,PRF2,PRO2	profilin 2
32036326	Eucgr.C02535	Eucgr.C02535.1	Eucgr.C02535.1.p	PF02575	PTHR33449,PTHR33449:SF1					AT2G24020.1		Uncharacterised BCR, YbaB family COG0718
32036942	Eucgr.C02765	Eucgr.C02765.1	Eucgr.C02765.1.p	PF00430					GO:0045263,GO:0015986,GO:0015078	AT4G32260.1		ATPase, F0 complex, subunit B/B\', bacterial/chloroplast
32036951	Eucgr.C03020	Eucgr.C03020.1	Eucgr.C03020.1.p	PF00013	PTHR10288,PTHR10288:SF171	KOG1676		K13210	GO:0003723	AT2G25970.1		KH domain-containing protein
32038549	Eucgr.C03295	Eucgr.C03295.1	Eucgr.C03295.1.p	PF00166	PTHR10772,PTHR10772:SF0	KOG1641		K04078	GO:0006457,GO:0005737	AT5G20720.1	ATCPN21,CHCPN10,CPN10,CPN20,CPN21	chaperonin 20
32037075	Eucgr.C03791	Eucgr.C03791.1	Eucgr.C03791.1.p	PF00903	PTHR10374,PTHR10374:SF12	KOG2943	4.4.1.5	K01759		AT1G67280.1		Glyoxalase/Bleomycin resistance protein/Dioxygenase superfamily protein
32039893	Eucgr.C03812	Eucgr.C03812.2	Eucgr.C03812.2.p	PF08534	PTHR10430	KOG0541	1.11.1.15		GO:0016491	AT1G65980.1	TPX1	thioredoxin-dependent peroxidase 1
32049552	Eucgr.D00319	Eucgr.D00319.1	Eucgr.D00319.1.p	PF00504	PTHR21649,PTHR21649:SF26			K08912	GO:0016020,GO:0009765	AT1G29930.1	AB140,CAB1,CAB140,LHCB1.3	chlorophyll A/B binding protein 1
32051133	Eucgr.D00551	Eucgr.D00551.1	Eucgr.D00551.1.p	PF01078	PTHR32039,PTHR32039:SF9		6.6.1.1	K03405	GO:0016851,GO:0015995,GO:0015979	AT5G45930.1	CHL I2,CHLI-2,CHLI2	magnesium chelatase i2
32051379	Eucgr.D00609	Eucgr.D00609.2	Eucgr.D00609.2.p	PF03719	PTHR13718	KOG0877			GO:0006412,GO:0005840,GO:0003735	AT2G33800.1		Ribosomal protein S5 family protein
32050180	Eucgr.D00854	Eucgr.D00854.1	Eucgr.D00854.1.p	PF05757	PTHR33399,PTHR33399:SF3			K08901	GO:0019898,GO:0015979,GO:0009654,GO:0009523,GO:0005509	AT4G05180.1	PSBQ,PSBQ-2,PSII-Q	photosystem II subunit Q-2
32052216	Eucgr.D01115	Eucgr.D01115.1	Eucgr.D01115.1.p	PF00297	PTHR11229,PTHR11229:SF5	KOG3141		K02906	GO:0006412,GO:0005840,GO:0005622,GO:0003735	AT2G43030.1		Ribosomal protein L3 family protein
32052193	Eucgr.D01807	Eucgr.D01807.1	Eucgr.D01807.1.p	PF13414,PF04969	PTHR22904,PTHR22904:SF344			K12795		AT4G11260.1	ATSGT1B,EDM1,ETA3,RPR1,SGT1B	phosphatase-related
32050158	Eucgr.D02221	Eucgr.D02221.1	Eucgr.D02221.1.p	PF04755	PTHR31906,PTHR31906:SF5					AT2G35490.1		Plastid-lipid associated protein PAP / fibrillin family protein
32050692	Eucgr.D02260	Eucgr.D02260.1	Eucgr.D02260.1.p	PF00106	PTHR24322,PTHR24322:SF442	KOG1208		K15095	GO:0016491,GO:0008152	AT3G61220.1		NAD(P)-binding Rossmann-fold superfamily protein
32051057	Eucgr.D02263	Eucgr.D02263.1	Eucgr.D02263.1.p	PF00106	PTHR24322,PTHR24322:SF442	KOG1208			GO:0016491,GO:0008152	AT3G61220.1		NAD(P)-binding Rossmann-fold superfamily protein
32051895	Eucgr.D02466	Eucgr.D02466.1	Eucgr.D02466.1.p	PF02780,PF02779,PF00456	PTHR11624,PTHR11624:SF81		2.2.1.1	K00615	GO:0008152,GO:0003824	AT2G45290.1		Transketolase
32052270	Eucgr.D02588	Eucgr.D02588.1	Eucgr.D02588.1.p	PF01294	PTHR11722,PTHR11722:SF1	KOG3295		K02873	GO:0006412,GO:0005840,GO:0005622,GO:0003735	AT3G49010.1	ATBBC1,BBC1,RSU2	breast basic conserved 1
32028533	Eucgr.E00871	Eucgr.E00871.3	Eucgr.E00871.3.p	PF00334	PTHR11349,PTHR11349:SF53	KOG0888	2.7.4.6		GO:0006241,GO:0006228,GO:0006183,GO:0006165,GO:0004550	AT4G23900.1		Nucleoside diphosphate kinase family protein
32029265	Eucgr.E01137	Eucgr.E01137.1	Eucgr.E01137.1.p	PF00022	PTHR11937,PTHR11937:SF247					AT5G09810.1	ACT7	actin 7
32028197	Eucgr.E01779	Eucgr.E01779.1	Eucgr.E01779.1.p	PF13499	PTHR10891,PTHR10891:SF597		2.7.1.107			AT2G44310.1		Calcium-binding EF-hand family protein
32029924	Eucgr.E02381	Eucgr.E02381.1	Eucgr.E02381.1.p	PF00504	PTHR21649,PTHR21649:SF26			K08912	GO:0016020,GO:0009765	AT2G34430.1	LHB1B1,LHCB1.4	light-harvesting chlorophyll-protein complex II subunit B1
32055065	Eucgr.F00243	Eucgr.F00243.1	Eucgr.F00243.1.p	PF14290	PTHR36139,PTHR36139:SF1					AT1G47420.1	SDH5	succinate dehydrogenase 5
32053912	Eucgr.F00330	Eucgr.F00330.2	Eucgr.F00330.2.p	PF00244	PTHR18860,PTHR18860:SF12	KOG0841		K06630	GO:0019904	AT1G34760.1	GF14 OMICRON,GRF11,RHS5	general regulatory factor 11
32057480	Eucgr.F00763	Eucgr.F00763.1	Eucgr.F00763.1.p	PF01042	PTHR11803,PTHR11803:SF13	KOG2317	3.5.99.10			AT3G20390.1		endoribonuclease L-PSP family protein
32053233	Eucgr.F01209	Eucgr.F01209.1	Eucgr.F01209.1.p	PF00056,PF02866	PTHR11540		1.1.1.37	K00026	GO:0055114,GO:0016491,GO:0016616,GO:0019752	AT1G53240.1	mMDH1	Lactate/malate dehydrogenase family protein
32052915	Eucgr.F01378	Eucgr.F01378.4	Eucgr.F01378.4.p	PF02431	PTHR28039,PTHR28039:SF6		5.5.1.6		GO:0016872	AT1G53520.1		Chalcone-flavanone isomerase family protein
32057527	Eucgr.F01462	Eucgr.F01462.1	Eucgr.F01462.1.p	PF14492,PF03144,PF00679,PF03764,PF00009	PTHR23115,PTHR23115:SF136		3.6.5.3	K03234	GO:0005525	AT1G56070.1	LOS1	Ribosomal protein S5/Elongation factor G/III/V family protein
32057526	Eucgr.F01560	Eucgr.F01560.1	Eucgr.F01560.1.p	PF00692	PTHR11241	KOG3370	3.6.1.23	K01520	GO:0046080,GO:0016787	AT3G46940.1	DUT1	DUTP-PYROPHOSPHATASE-LIKE 1
32052753	Eucgr.F02133	Eucgr.F02133.1	Eucgr.F02133.1.p	PF00342	PTHR11469,PTHR11469:SF9		5.3.1.9	K01810	GO:0006096,GO:0006094,GO:0004347	AT4G24620.1	PGI,PGI1	phosphoglucose isomerase 1
32055558	Eucgr.F02183	Eucgr.F02183.1	Eucgr.F02183.1.p	PF03953,PF00091	PTHR11588,PTHR11588:SF101			K07374	GO:0003924,GO:0007017,GO:0005874	AT4G14960.2	TUA6	Tubulin/FtsZ family protein
32055716	Eucgr.F02457	Eucgr.F02457.2	Eucgr.F02457.2.p	PF13424	PTHR10098,PTHR10098:SF117					AT3G14110.3	FLU	Tetratricopeptide repeat (TPR)-like superfamily protein
32055117	Eucgr.F02479	Eucgr.F02479.1	Eucgr.F02479.1.p	PF06351	PTHR31843,PTHR31843:SF2		5.3.99.6	K10525	GO:0016853,GO:0009507	AT1G13280.1	AOC4	allene oxide cyclase 4
32057786	Eucgr.F02506	Eucgr.F02506.1	Eucgr.F02506.1.p	PF02780,PF02779	PTHR11624,PTHR11624:SF56		1.2.4.1	K00162	GO:0008152,GO:0003824,GO:0006086,GO:0004739	AT5G50850.1	MAB1	Transketolase family protein
32055028	Eucgr.F02754	Eucgr.F02754.1	Eucgr.F02754.1.p	PF13098	PTHR10438,PTHR10438:SF290	KOG0910	1.8.1.8	K03671	GO:0045454,GO:0015035,GO:0006662	AT4G03520.1	ATHM2	Thioredoxin superfamily protein
32056999	Eucgr.F02830	Eucgr.F02830.1	Eucgr.F02830.1.p	PF00400	PTHR19877			K03246	GO:0005515	AT2G46290.1		Transducin/WD40 repeat-like superfamily protein
32055433	Eucgr.F02901	Eucgr.F02901.1	Eucgr.F02901.1.p	PF00180	PTHR11822		1.1.1.42	K00031	GO:0055114,GO:0016616,GO:0006102,GO:0004450	AT1G65930.1	cICDH	cytosolic NADP+-dependent isocitrate dehydrogenase
32057481	Eucgr.F03036	Eucgr.F03036.1	Eucgr.F03036.1.p	PF03446,PF00389	PTHR10996,PTHR10996:SF139	KOG0069	1.1.1.237	K15919	GO:0055114,GO:0004616,GO:0051287,GO:0016616,GO:0008152	AT1G79870.1		D-isomer specific 2-hydroxyacid dehydrogenase family protein
32056347	Eucgr.F03039	Eucgr.F03039.1	Eucgr.F03039.1.p	PF00366	PTHR10744,PTHR10744:SF7	KOG1740			GO:0006412,GO:0005840,GO:0005622,GO:0003735	AT1G79850.1	CS17,PRPS17,RPS17	ribosomal protein S17
32055991	Eucgr.F03707	Eucgr.F03707.1	Eucgr.F03707.1.p	PF00085	PTHR10438,PTHR10438:SF247	KOG0907	1.6.5.4		GO:0045454,GO:0015035,GO:0006662	AT1G76080.1	ATCDSP32,CDSP32	chloroplastic drought-induced stress protein of 32 kD
32052709	Eucgr.F03922	Eucgr.F03922.1	Eucgr.F03922.1.p	PF07683,PF02492	PTHR13748,PTHR13748:SF43	KOG2743				AT1G80480.1	PTAC17	plastid transcriptionally active 17
32055780	Eucgr.F03933	Eucgr.F03933.1	Eucgr.F03933.1.p	PF00180	PTHR11835,PTHR11835:SF53		1.1.1.85	K00052	GO:0055114,GO:0016616,GO:0051287,GO:0000287	AT1G80560.1	ATIMD2,IMD2	isopropylmalate dehydrogenase 2
32056795	Eucgr.F04120	Eucgr.F04120.1	Eucgr.F04120.1.p	PF10584,PF00227	PTHR11599,PTHR11599:SF16	KOG0181	3.4.25.1	K02726	GO:0019773,GO:0006511,GO:0004175,GO:0051603,GO:0005839,GO:0004298	AT1G79210.2		N-terminal nucleophile aminohydrolases (Ntn hydrolases) superfamily protein
32056534	Eucgr.F04344	Eucgr.F04344.2	Eucgr.F04344.2.p	PF00141	PTHR31356,PTHR31356:SF1		1.11.1.11		GO:0055114,GO:0020037,GO:0006979,GO:0004601	AT1G77490.1	TAPX	thylakoidal ascorbate peroxidase
32072916	Eucgr.G01491	Eucgr.G01491.1	Eucgr.G01491.1.p	PF12695	PTHR23024,PTHR23024:SF187	KOG1515	3.1.1.1			AT1G47480.1		alpha/beta-Hydrolases superfamily protein
32072440	Eucgr.G01934	Eucgr.G01934.1	Eucgr.G01934.1.p	PF07207	PTHR36762,PTHR36762:SF2					AT3G26740.1	CCL	CCR-like
32072766	Eucgr.G02521	Eucgr.G02521.1	Eucgr.G02521.1.p	PF03703	PTHR35688,PTHR35688:SF2					AT1G14345.1		NAD(P)-linked oxidoreductase superfamily protein
32071879	Eucgr.G02764	Eucgr.G02764.3	Eucgr.G02764.3.p	PF13417	PTHR11260,PTHR11260:SF171	KOG1422	1.8.5.1		GO:0005515	AT1G75270.1	DHAR2	dehydroascorbate reductase 2
32072176	Eucgr.G03138	Eucgr.G03138.3	Eucgr.G03138.3.p	PF02431	PTHR28039,PTHR28039:SF4		5.5.1.6		GO:0016872	AT5G05270.2		Chalcone-flavanone isomerase family protein
32072177	Eucgr.G03138	Eucgr.G03138.4	Eucgr.G03138.4.p	PF02431	PTHR28039,PTHR28039:SF4		5.5.1.6		GO:0016872	AT5G05270.2		Chalcone-flavanone isomerase family protein
32072813	Eucgr.G03205	Eucgr.G03205.1	Eucgr.G03205.1.p		PTHR35753,PTHR35753:SF1					AT5G07020.1		proline-rich family protein
32071914	Eucgr.G03333	Eucgr.G03333.2	Eucgr.G03333.2.p	PF00687	PTHR23105,PTHR23105:SF5	KOG1569				AT3G63490.1		Ribosomal protein L1p/L10e family
32041744	Eucgr.H00466	Eucgr.H00466.1	Eucgr.H00466.1.p	PF00248	PTHR11732,PTHR11732:SF226	KOG1575	1.1.1.317			AT1G60710.1	ATB2	NAD(P)-linked oxidoreductase superfamily protein
32043055	Eucgr.H00469	Eucgr.H00469.1	Eucgr.H00469.1.p	PF00248	PTHR11732,PTHR11732:SF226	KOG1575	1.1.1.317			AT1G60710.1	ATB2	NAD(P)-linked oxidoreductase superfamily protein
32042339	Eucgr.H01051	Eucgr.H01051.2	Eucgr.H01051.2.p	PF08477	PTHR11711,PTHR11711:SF194	KOG0077		K07953	GO:0007264,GO:0005525	AT4G02080.1	ASAR1,ATSAR2,ATSARA1C,SAR2	secretion-associated RAS super family 2
32045630	Eucgr.H01176	Eucgr.H01176.5	Eucgr.H01176.5.p	PF00043,PF02798	PTHR11260,PTHR11260:SF201	KOG0867	2.5.1.18		GO:0005515	AT1G02930.1	ATGST1,ATGSTF3,ATGSTF6,ERD11,GST1,GSTF6	glutathione S-transferase 6
32045695	Eucgr.H01461	Eucgr.H01461.1	Eucgr.H01461.1.p	PF12796	PTHR24193,PTHR24193:SF88	KOG4214				AT4G35450.1	AFT,AKR2,AKR2A	ankyrin repeat-containing protein 2
32042152	Eucgr.H02826	Eucgr.H02826.3	Eucgr.H02826.3.p	PF00920	PTHR21000,PTHR21000:SF5		4.2.1.9		GO:0008152,GO:0003824	AT3G23940.1		dehydratase family
32044595	Eucgr.H03928	Eucgr.H03928.1	Eucgr.H03928.1.p	PF00838	PTHR11991	KOG1727				AT3G16640.1	TCTP	translationally controlled tumor protein
32043879	Eucgr.H03983	Eucgr.H03983.1	Eucgr.H03983.1.p	PF00407	PTHR31213,PTHR31213:SF13				GO:0009607,GO:0006952	AT1G24020.2	MLP423	MLP-like protein 423
32043925	Eucgr.H04084	Eucgr.H04084.1	Eucgr.H04084.1.p	PF00575	PTHR10724,PTHR10724:SF7			K02945	GO:0003676	AT5G30510.1	ARRPS1,RPS1	ribosomal protein S1
32042216	Eucgr.H04427	Eucgr.H04427.1	Eucgr.H04427.1.p	PF01488,PF08501,PF01487	PTHR21089,PTHR21089:SF12	KOG0692	1.1.1.25,4.2.1.10	K13832	GO:0055114,GO:0004764,GO:0003855	AT3G06350.1	EMB3004,MEE32	dehydroquinate dehydratase, putative / shikimate dehydrogenase, putative
32044140	Eucgr.H04428	Eucgr.H04428.2	Eucgr.H04428.2.p	PF01488,PF08501,PF01487	PTHR21089,PTHR21089:SF12	KOG0692	4.2.1.10,1.1.1.25	K13832	GO:0055114,GO:0004764,GO:0003855	AT3G06350.1	EMB3004,MEE32	dehydroquinate dehydratase, putative / shikimate dehydrogenase, putative
32045597	Eucgr.H04533	Eucgr.H04533.1	Eucgr.H04533.1.p	PF00574	PTHR10381,PTHR10381:SF6		3.4.21.92			AT1G09130.3		ATP-dependent caseinolytic (Clp) protease/crotonase family protein
32043366	Eucgr.H04815	Eucgr.H04815.1	Eucgr.H04815.1.p	PF01658,PF07994	PTHR11510,PTHR11510:SF6		5.5.1.4	K01858	GO:0008654,GO:0006021,GO:0004512	AT2G22240.1	ATIPS2,ATMIPS2,MIPS2	myo-inositol-1-phosphate synthase 2
32043367	Eucgr.H04815	Eucgr.H04815.2	Eucgr.H04815.2.p	PF01658,PF07994	PTHR11510,PTHR11510:SF6		5.5.1.4		GO:0008654,GO:0006021,GO:0004512	AT2G22240.1	ATIPS2,ATMIPS2,MIPS2	myo-inositol-1-phosphate synthase 2
32064279	Eucgr.I00055	Eucgr.I00055.1	Eucgr.I00055.1.p	PF02629,PF00549,PF00285	PTHR23118,PTHR23118:SF3		2.3.3.8	K01648	GO:0048037,GO:0008152,GO:0003824,GO:0046912	AT3G06650.1	ACLB-1	ATP-citrate lyase B-1
32063551	Eucgr.I00580	Eucgr.I00580.1	Eucgr.I00580.1.p	PF00464	PTHR11680,PTHR11680:SF10		2.1.2.1	K00600	GO:0016740	AT4G37930.1	SHM1,SHMT1,STM	serine transhydroxymethyltransferase 1
32064781	Eucgr.I01025	Eucgr.I01025.1	Eucgr.I01025.1.p	PF01716	PTHR34058,PTHR34058:SF1			K02716	GO:0042549,GO:0019898,GO:0015979,GO:0009654,GO:0009523,GO:0005509	AT3G50820.1	OEC33,PSBO-2,PSBO2	photosystem II subunit O-2
32063837	Eucgr.I01764	Eucgr.I01764.1	Eucgr.I01764.1.p	PF00462	PTHR10168,PTHR10168:SF104	KOG1752	1.8.1.9	K03676	GO:0045454,GO:0015035,GO:0009055	AT5G40370.1		Glutaredoxin family protein
32065635	Eucgr.I01792	Eucgr.I01792.1	Eucgr.I01792.1.p	PF13180,PF00089	PTHR22939,PTHR22939:SF81	KOG1320	3.4.21.107		GO:0005515,GO:0006508,GO:0004252	AT3G27925.1	Deg1,DEGP1	DegP protease 1
32064502	Eucgr.I02231	Eucgr.I02231.1	Eucgr.I02231.1.p	PF00266	PTHR21152,PTHR21152:SF1		2.6.1.52	K00831		AT4G35630.1	PSAT	phosphoserine aminotransferase
32063495	Eucgr.I02334	Eucgr.I02334.1	Eucgr.I02334.1.p	PF10584,PF00227	PTHR11599,PTHR11599:SF15	KOG0183	3.4.25.1	K02731	GO:0019773,GO:0006511,GO:0004175,GO:0051603,GO:0005839,GO:0004298	AT5G66140.1	PAD2	proteasome alpha subunit D2
32063988	Eucgr.I02771	Eucgr.I02771.1	Eucgr.I02771.1.p	PF00012	PTHR19375,PTHR19375:SF204					AT5G49910.1	cpHsc70-2,CPHSC70-2EAT SHOCK PROTEIN 70-2,HSC70-7	chloroplast heat shock protein 70-2
32032451	Eucgr.J01000	Eucgr.J01000.2	Eucgr.J01000.2.p	PF00403	PTHR22814,PTHR22814:SF73	KOG1603			GO:0046872,GO:0030001	AT1G66240.1	ATATX1,ATX1	homolog of anti-oxidant 1
32032804	Eucgr.J01112	Eucgr.J01112.1	Eucgr.J01112.1.p	PF03144,PF00009	PTHR23115,PTHR23115:SF157	KOG0052	3.6.5.3		GO:0005525	AT5G60390.1		GTP binding Elongation factor Tu family protein
32032256	Eucgr.J01121	Eucgr.J01121.1	Eucgr.J01121.1.p	PF03144,PF03143,PF00009	PTHR23115,PTHR23115:SF157		3.6.5.3	K03231	GO:0005525	AT5G60390.1		GTP binding Elongation factor Tu family protein
32032153	Eucgr.J01250	Eucgr.J01250.1	Eucgr.J01250.1.p	PF00076	PTHR24012	KOG0131			GO:0003676	AT3G52150.1		RNA-binding (RRM/RBD/RNP motifs) family protein
32035133	Eucgr.J01502	Eucgr.J01502.1	Eucgr.J01502.1.p	PF12338,PF00101	PTHR31262		4.1.1.39			AT5G38430.1		Ribulose bisphosphate carboxylase (small chain) family protein
32032375	Eucgr.J01541	Eucgr.J01541.1	Eucgr.J01541.1.p	PF00574	PTHR10381,PTHR10381:SF20	KOG0840	3.4.21.92	K01358		AT1G66670.1	CLPP3,NCLPP3	CLP protease proteolytic subunit 3
32032826	Eucgr.J01595	Eucgr.J01595.1	Eucgr.J01595.1.p	PF13410,PF13417	PTHR11260,PTHR11260:SF171	KOG1422	1.8.5.1		GO:0005515	AT5G16710.1	DHAR3	dehydroascorbate reductase 1
32035521	Eucgr.J02133	Eucgr.J02133.1	Eucgr.J02133.1.p	PF01459	PTHR11743,PTHR11743:SF31	KOG3126		K15040	GO:0055085,GO:0005741	AT3G01280.1	ATVDAC1,VDAC1	voltage dependent anion channel 1
32035785	Eucgr.J02175	Eucgr.J02175.1	Eucgr.J02175.1.p		PTHR35756,PTHR35756:SF1					AT5G14910.1		Heavy metal transport/detoxification superfamily protein
32032463	Eucgr.J02467	Eucgr.J02467.1	Eucgr.J02467.1.p	PF13685	PTHR21090,PTHR21090:SF13		4.2.3.4	K01735		AT5G66120.2		3-dehydroquinate synthase, putative
32034754	Eucgr.J02731	Eucgr.J02731.1	Eucgr.J02731.1.p	PF02823	PTHR13822,PTHR13822:SF8			K02114	GO:0046961,GO:0046933,GO:0045261,GO:0015986	ATCG00470.1		ATP synthase epsilon chain
32066963	Eucgr.K02642	Eucgr.K02642.1	Eucgr.K02642.1.p		PTHR34209,PTHR34209:SF2					AT5G23060.1	CaS	calcium sensing receptor
32067537	Eucgr.K02710	Eucgr.K02710.1	Eucgr.K02710.1.p	PF00132	PTHR13061,PTHR13061:SF0	KOG3121	1.6.5.3			AT3G48680.1	GAMMA CAL2	gamma carbonic anhydrase-like 2
32068046	Eucgr.K03456	Eucgr.K03456.1	Eucgr.K03456.1.p	PF00043,PF02798	PTHR11260,PTHR11260:SF201	KOG0867	2.5.1.18	K00799	GO:0005515	AT3G62760.1	ATGSTF13	Glutathione S-transferase family protein
32042027	Eucgr.L00637	Eucgr.L00637.1	Eucgr.L00637.1.p	PF07728	PTHR23073,PTHR23073:SF7		3.4.25.1	K03065	GO:0016887,GO:0005524	AT3G05530.1	ATS6A.2,RPT5A	regulatory particle triple-A ATPase 5A

## Sheet: GO-terms
GO term	Ontology	Description	Number in input list	Number in BG/Ref	p-value	FDR
GO:0044281	P	small molecule metabolic process	16	610	1.3e-09	5e-07
GO:0009141	P	nucleoside triphosphate metabolic process	7	90	8.4e-08	1.6e-05
GO:1901564	P	organonitrogen compound metabolic process	16	849	1.2e-07	1.6e-05
GO:0055086	P	nucleobase-containing small molecule metabolic process	8	181	6e-07	5.1e-05
GO:0044710	P	single-organism metabolic process	28	2807	6.4e-07	5.1e-05
GO:0009116	P	nucleoside metabolic process	7	132	9.9e-07	5.6e-05
GO:1901657	P	glycosyl compound metabolic process	7	132	9.9e-07	5.6e-05
GO:0009144	P	purine nucleoside triphosphate metabolic process	6	88	1.5e-06	6.1e-05
GO:0009199	P	ribonucleoside triphosphate metabolic process	6	88	1.5e-06	6.1e-05
GO:0009205	P	purine ribonucleoside triphosphate metabolic process	6	88	1.5e-06	6.1e-05
GO:0006091	P	generation of precursor metabolites and energy	6	90	1.7e-06	6.3e-05
GO:0009117	P	nucleotide metabolic process	7	149	2.1e-06	7.1e-05
GO:0006753	P	nucleoside phosphate metabolic process	7	151	2.3e-06	7.1e-05
GO:0019637	P	organophosphate metabolic process	8	230	3.4e-06	9.5e-05
GO:0042278	P	purine nucleoside metabolic process	6	105	4.1e-06	9.7e-05
GO:1901566	P	organonitrogen compound biosynthetic process	12	618	4.2e-06	9.7e-05
GO:0046128	P	purine ribonucleoside metabolic process	6	105	4.1e-06	9.7e-05
GO:0009259	P	ribonucleotide metabolic process	6	109	5e-06	9.9e-05
GO:0009150	P	purine ribonucleotide metabolic process	6	109	5e-06	9.9e-05
GO:0009119	P	ribonucleoside metabolic process	6	108	4.8e-06	9.9e-05
GO:0019693	P	ribose phosphate metabolic process	6	116	7e-06	0.00013
GO:0006163	P	purine nucleotide metabolic process	6	120	8.5e-06	0.00015
GO:0072521	P	purine-containing compound metabolic process	6	122	9.3e-06	0.00016
GO:1901135	P	carbohydrate derivative metabolic process	8	274	1.2e-05	0.00019
GO:0046034	P	ATP metabolic process	5	82	2e-05	0.00032
GO:0009167	P	purine ribonucleoside monophosphate metabolic process	5	87	2.6e-05	0.00038
GO:0009161	P	ribonucleoside monophosphate metabolic process	5	87	2.6e-05	0.00038
GO:0009126	P	purine nucleoside monophosphate metabolic process	5	87	2.6e-05	0.00038
GO:0015979	P	photosynthesis	5	89	2.9e-05	0.0004
GO:0009123	P	nucleoside monophosphate metabolic process	5	90	3.1e-05	0.00041
GO:0044711	P	single-organism biosynthetic process	9	457	6.7e-05	0.00086
GO:0090407	P	organophosphate biosynthetic process	5	108	7.1e-05	0.00088
GO:0044763	P	single-organism cellular process	20	2241	0.00021	0.0026
GO:0044699	P	single-organism process	31	4462	0.00023	0.0027
GO:0019752	P	carboxylic acid metabolic process	6	328	0.0017	0.019
GO:1901575	P	organic substance catabolic process	5	224	0.0018	0.02
GO:0043436	P	oxoacid metabolic process	6	337	0.002	0.021
GO:0009056	P	catabolic process	5	244	0.0026	0.027
GO:0006082	P	organic acid metabolic process	6	366	0.0029	0.03
GO:0006412	P	translation	6	383	0.0036	0.036
GO:0043043	P	peptide biosynthetic process	6	391	0.004	0.038
GO:0043604	P	amide biosynthetic process	6	391	0.004	0.038
GO:0006518	P	peptide metabolic process	6	403	0.0046	0.043
GO:0043603	P	cellular amide metabolic process	6	408	0.0049	0.044
GO:0016616	F	oxidoreductase activity, acting on the CH-OH group of donors, NAD or NADP as acceptor	6	123	9.7e-06	0.00075
GO:0016614	F	oxidoreductase activity, acting on CH-OH group of donors	6	140	2e-05	0.00075
GO:0016853	F	isomerase activity	6	139	1.9e-05	0.00075
GO:0016667	F	oxidoreductase activity, acting on a sulfur group of donors	5	120	0.00011	0.0033
GO:0016491	F	oxidoreductase activity	19	2023	0.00017	0.0038
GO:0003735	F	structural constituent of ribosome	6	274	0.00069	0.013
GO:0005198	F	structural molecule activity	6	290	0.00092	0.015
GO:0005622	C	intracellular	20	1726	5.2e-06	0.00011
GO:0044424	C	intracellular part	20	1649	2.6e-06	0.00011
GO:0005737	C	cytoplasm	13	733	4.2e-06	0.00011
GO:0044464	C	cell part	20	1831	1.2e-05	0.00016
GO:0005623	C	cell	20	1831	1.2e-05	0.00016
GO:0032991	C	macromolecular complex	13	929	4.9e-05	0.00052
GO:0044444	C	cytoplasmic part	10	596	9.5e-05	0.00086
GO:0005840	C	ribosome	6	273	0.00068	0.0053
GO:0098796	C	membrane protein complex	5	193	0.00095	0.0066
GO:0030529	C	intracellular ribonucleoprotein complex	6	314	0.0014	0.0079
GO:1990904	C	ribonucleoprotein complex	6	314	0.0014	0.0079
GO:0043232	C	intracellular non-membrane-bounded organelle	7	506	0.0033	0.016
GO:0043228	C	non-membrane-bounded organelle	7	506	0.0033	0.016
GO:0043234	C	protein complex	7	616	0.0094	0.04
GO:0043229	C	intracellular organelle	11	1295	0.01	0.04
GO:0043226	C	organelle	11	1295	0.01	0.04
