# Supplementary material for: Network Analysis Combining Proteomics and Metabolomics Reveals New Insights Into Early Responses of Eucalyptus grandis During Rust Infection
Source: Front Plant Sci. 2021 Jan 7;11:604849. doi: 10.3389/fpls.2020.604849 (PMC7817549; doi:10.3389/fpls.2020.604849)
Supplement: Supplementary Table 10 — Susceptible_12H_S-blue. [file Table_10.XLSX]

## Sheet: SUS_ProteinModule-blue
#pacId	locusName	transcriptName	peptideName	Pfam	Panther	KOG	KEGG/ec	KO	GO	Best-hit-arabi-name	arabi-symbol	arabi-defline
32045917	Eucgr.A00373	Eucgr.A00373.1	Eucgr.A00373.1.p	PF00582	PTHR31964,PTHR31964:SF23				GO:0006950	AT3G17020.1		Adenine nucleotide alpha hydrolases-like superfamily protein
32047446	Eucgr.A00378	Eucgr.A00378.1	Eucgr.A00378.1.p	PF00428	PTHR21141	KOG3449		K02943		AT3G44590.2		60S acidic ribosomal protein family
32046294	Eucgr.A00746	Eucgr.A00746.1	Eucgr.A00746.1.p	PF00234	PTHR33076,PTHR33076:SF11					AT2G38540.1	ATLTP1,LP1,LTP1	lipid transfer protein 1
32046052	Eucgr.A00992	Eucgr.A00992.1	Eucgr.A00992.1.p	PF00160	PTHR11071,PTHR11071:SF247	KOG0880	5.2.1.8	K03768	GO:0006457,GO:0003755,GO:0000413	AT3G62030.3	ROC4	rotamase CYP 4
32045880	Eucgr.A01021	Eucgr.A01021.1	Eucgr.A01021.1.p	PF00438,PF02772,PF02773	PTHR11964,PTHR11964:SF16		2.5.1.6	K00789	GO:0006556,GO:0004478,GO:0005524	AT4G01850.1	AtSAM2,MAT2,SAM-2,SAM2	S-adenosylmethionine synthetase 2
32046677	Eucgr.A01273	Eucgr.A01273.1	Eucgr.A01273.1.p	PF13460	PTHR14194,PTHR14194:SF78					AT2G37660.1		NAD(P)-binding Rossmann-fold superfamily protein
32046901	Eucgr.A01555	Eucgr.A01555.1	Eucgr.A01555.1.p	PF00578	PTHR10430,PTHR10430:SF15	KOG0541	1.11.1.15		GO:0055114,GO:0016491,GO:0016209	AT3G52960.1		Thioredoxin superfamily protein
32048462	Eucgr.A01769	Eucgr.A01769.1	Eucgr.A01769.1.p	PF00355,PF08802	PTHR10134,PTHR10134:SF5	KOG1671	1.10.9.1	K02636	GO:0055114,GO:0051537,GO:0016491,GO:0042651,GO:0009496,GO:0016679	AT4G03280.1	PETC,PGR1	photosynthetic electron transfer C
32049074	Eucgr.A01933	Eucgr.A01933.1	Eucgr.A01933.1.p	PF00004,PF01434	PTHR23076,PTHR23076:SF60			K03798	GO:0005524,GO:0006508,GO:0004222	AT2G30950.1	FTSH2,VAR2	FtsH extracellular protease family
32047950	Eucgr.A02039	Eucgr.A02039.1	Eucgr.A02039.1.p	PF01789	PTHR31407,PTHR31407:SF6			K02717	GO:0019898,GO:0015979,GO:0009654,GO:0009523,GO:0005509	AT1G06680.1	OE23,OEE2,PSBP-1,PSII-P	photosystem II subunit P-1
32049061	Eucgr.A02370	Eucgr.A02370.1	Eucgr.A02370.1.p	PF03719,PF00333	PTHR13718,PTHR13718:SF69	KOG0877		K02981	GO:0006412,GO:0005840,GO:0003735,GO:0003723	AT3G57490.1		Ribosomal protein S5 family protein
32047337	Eucgr.A02756	Eucgr.A02756.1	Eucgr.A02756.1.p	PF00168	PTHR32246,PTHR32246:SF17				GO:0005515	AT5G23950.1		Calcium-dependent lipid-binding (CaLB domain) family protein
32061647	Eucgr.B00316	Eucgr.B00316.1	Eucgr.B00316.1.p	PF13288,PF08436,PF02670	PTHR30525,PTHR30525:SF2		1.1.1.267	K00099	GO:0005515,GO:0070402,GO:0055114,GO:0046872,GO:0030604,GO:0008299	AT5G62790.1	DXR,PDE129	1-deoxy-D-xylulose 5-phosphate reductoisomerase
32058263	Eucgr.B00425	Eucgr.B00425.1	Eucgr.B00425.1.p	PF06549	PTHR31425,PTHR31425:SF3					AT1G74730.1		Protein of unknown function (DUF1118)
32059400	Eucgr.B00856	Eucgr.B00856.1	Eucgr.B00856.1.p	PF00400	PTHR19868,PTHR19868:SF0	KOG0279		K14753	GO:0005515	AT1G48630.1	RACK1B_AT	receptor for activated C kinase 1B
32059243	Eucgr.B01163	Eucgr.B01163.2	Eucgr.B01163.2.p	PF03951,PF00120	PTHR20852,PTHR20852:SF53		6.3.1.2	K01915	GO:0006807,GO:0006542,GO:0004356	AT5G35630.3	ATGSL1,GLN2,GS2	glutamine synthetase 2
32059606	Eucgr.B01439	Eucgr.B01439.1	Eucgr.B01439.1.p	PF13242	PTHR19288,PTHR19288:SF33	KOG2882	3.1.3.18	K19269		AT5G36700.1	ATPGLP1,PGLP1	2-phosphoglycolate phosphatase 1
32061397	Eucgr.B01747	Eucgr.B01747.1	Eucgr.B01747.1.p	PF08100,PF00891	PTHR11746,PTHR11746:SF106	KOG3178	2.1.1.76,2.1.1.68,2.1.1.42	K13066	GO:0046983,GO:0008171	AT5G54160.1	ATOMT1,OMT1	O-methyltransferase 1
32059496	Eucgr.B02112	Eucgr.B02112.1	Eucgr.B02112.1.p	PF06026	PTHR11934,PTHR11934:SF0	KOG3075	5.3.1.6	K01807	GO:0009052,GO:0004751	AT3G04790.1		Ribose 5-phosphate isomerase, type A protein
32062266	Eucgr.B02118	Eucgr.B02118.1	Eucgr.B02118.1.p	PF16363	PTHR10366,PTHR10366:SF327	KOG1429	5.1.3.18	K10046		AT5G28840.2	GME	GDP-D-mannose 3\',5\'-epimerase
32059362	Eucgr.B02162	Eucgr.B02162.1	Eucgr.B02162.1.p	PF02427	PTHR34549,PTHR34549:SF2			K02693	GO:0015979,GO:0009538,GO:0009522	AT2G20260.1	PSAE-2	photosystem I subunit E-2
32058518	Eucgr.B02495	Eucgr.B02495.1	Eucgr.B02495.1.p	PF04551	PTHR30454		1.17.7.1	K03526	GO:0055114,GO:0046429,GO:0016114	AT5G60600.1	CLB4,CSB3,GCPE,HDS,ISPG	4-hydroxy-3-methylbut-2-enyl diphosphate synthase
32061615	Eucgr.B02532	Eucgr.B02532.2	Eucgr.B02532.2.p	PF00118	PTHR11353,PTHR11353:SF11				GO:0005524	AT2G28000.1	CH-CPN60A,CPN60A,SLP	chaperonin-60alpha
32059273	Eucgr.B02610	Eucgr.B02610.3	Eucgr.B02610.3.p	PF01268	PTHR10025		6.3.4.3		GO:0009396,GO:0005524,GO:0004329	AT1G50480.1	THFS	10-formyltetrahydrofolate synthetase
32058306	Eucgr.B03593	Eucgr.B03593.2	Eucgr.B03593.2.p	PF00118	PTHR11353,PTHR11353:SF8			K04077	GO:0005524	AT3G13470.1		TCP-1/cpn60 chaperonin family protein
32059261	Eucgr.B03603	Eucgr.B03603.1	Eucgr.B03603.1.p	PF00153	PTHR24089,PTHR24089:SF266	KOG0759		K15104		AT5G19760.1		Mitochondrial substrate carrier family protein
32059805	Eucgr.B03720	Eucgr.B03720.1	Eucgr.B03720.1.p	PF00266	PTHR21152,PTHR21152:SF21	KOG2862	2.6.1.51,2.6.1.44,2.6.1.45	K00830		AT2G13360.2	AGT,AGT1,SGAT	alanine:glyoxylate aminotransferase
32059337	Eucgr.B03849	Eucgr.B03849.1	Eucgr.B03849.1.p	PF00111	PTHR19370,PTHR19370:SF124			K02639	GO:0051536,GO:0009055	AT2G27510.1	ATFD3,FD3	ferredoxin 3
32037269	Eucgr.C00142	Eucgr.C00142.1	Eucgr.C00142.1.p	PF03900,PF01379	PTHR11557	KOG2892	2.5.1.61	K01749	GO:0033014,GO:0004418	AT5G08280.1	HEMC	hydroxymethylbilane synthase
32038221	Eucgr.C00345	Eucgr.C00345.1	Eucgr.C00345.1.p	PF02789,PF00883	PTHR11963,PTHR11963:SF17		3.4.11.1,3.4.11.5	K01255	GO:0006508,GO:0005622,GO:0004177	AT4G30920.1		Cytosol aminopeptidase family protein
32038940	Eucgr.C00361	Eucgr.C00361.1	Eucgr.C00361.1.p	PF01248	PTHR11843	KOG3406		K02951	GO:0006412,GO:0005840,GO:0005622,GO:0003735	AT2G32060.2		Ribosomal protein L7Ae/L30e/S12e/Gadd45 family protein
32039993	Eucgr.C00774	Eucgr.C00774.1	Eucgr.C00774.1.p	PF08534	PTHR10681	KOG0855	1.11.1.15	K03564	GO:0016491	AT3G26060.1	ATPRX Q	Thioredoxin superfamily protein
32036731	Eucgr.C00830	Eucgr.C00830.2	Eucgr.C00830.2.p	PF07650,PF00189	PTHR11760,PTHR11760:SF22	KOG3181		K02985	GO:0003723	AT5G35530.1		Ribosomal protein S3 family protein
32039572	Eucgr.C02133	Eucgr.C02133.2	Eucgr.C02133.2.p	PF00227	PTHR11599,PTHR11599:SF4	KOG0174	3.4.25.1		GO:0051603,GO:0005839,GO:0004298	AT4G31300.3	PBA1	N-terminal nucleophile aminohydrolases (Ntn hydrolases) superfamily protein
32039469	Eucgr.C03047	Eucgr.C03047.1	Eucgr.C03047.1.p	PF02347	PTHR11773,PTHR11773:SF4		1.4.4.2	K00281	GO:0055114,GO:0006546,GO:0004375	AT4G33010.1	AtGLDP1,GLDP1	glycine decarboxylase P-protein 1
32037911	Eucgr.C03199	Eucgr.C03199.1	Eucgr.C03199.1.p	PF00534,PF00862	PTHR12526,PTHR12526:SF391		2.4.1.13	K00695	GO:0016157,GO:0005985	AT3G43190.1	ATSUS4,SUS4	sucrose synthase 4
32037335	Eucgr.C03525	Eucgr.C03525.1	Eucgr.C03525.1.p	PF02788	PTHR23321,PTHR23321:SF33		4.1.1.39	K01601	GO:0016984,GO:0015977	ATCG00490.1		ribulose-bisphosphate carboxylases
32037681	Eucgr.C04160	Eucgr.C04160.1	Eucgr.C04160.1.p	PF07724	PTHR23073,PTHR23073:SF12		3.4.25.1	K03066	GO:0005524	AT5G19990.1	ATSUG1,RPT6A	regulatory particle triple-A ATPase 6A
32036307	Eucgr.C04168	Eucgr.C04168.1	Eucgr.C04168.1.p	PF00025	PTHR24071	KOG0096	4.2.1.17	K07936	GO:0005525	AT5G55190.1	ATRAN3,RAN3	RAN GTPase 3
32050999	Eucgr.D00191	Eucgr.D00191.1	Eucgr.D00191.1.p	PF00574	PTHR10381,PTHR10381:SF24	KOG0840	3.4.21.92	K01358		AT5G45390.1	CLPP4,NCLPP4	CLP protease P4
32049482	Eucgr.D00281	Eucgr.D00281.1	Eucgr.D00281.1.p	PF02826,PF05221	PTHR23420		3.3.1.1	K01251	GO:0055114,GO:0051287,GO:0006730,GO:0004013	AT4G13940.1	ATSAHH1,EMB1395,HOG1,MEE58,SAHH1	S-adenosyl-L-homocysteine hydrolase
32050600	Eucgr.D00321	Eucgr.D00321.1	Eucgr.D00321.1.p	PF00504	PTHR21649,PTHR21649:SF26			K08912	GO:0016020,GO:0009765	AT2G34430.1	LHB1B1,LHCB1.4	light-harvesting chlorophyll-protein complex II subunit B1
32051335	Eucgr.D01220	Eucgr.D01220.1	Eucgr.D01220.1.p	PF00334	PTHR11349	KOG0888	2.7.4.6	K00940	GO:0006241,GO:0006228,GO:0006183,GO:0006165,GO:0004550	AT4G09320.1	NDPK1	Nucleoside diphosphate kinase family protein
32051666	Eucgr.D02028	Eucgr.D02028.3	Eucgr.D02028.3.p	PF00805	PTHR14136,PTHR14136:SF3					AT1G12250.1		Pentapeptide repeat-containing protein
32050170	Eucgr.D02179	Eucgr.D02179.2	Eucgr.D02179.2.p	PF01597	PTHR11715,PTHR11715:SF1	KOG3373		K02437		AT1G32470.1		Single hybrid motif superfamily protein
32050623	Eucgr.D02467	Eucgr.D02467.1	Eucgr.D02467.1.p	PF02780,PF02779,PF00456	PTHR11624,PTHR11624:SF81		2.2.1.2,2.2.1.1	K00615	GO:0008152,GO:0003824	AT2G45290.1		Transketolase
32028361	Eucgr.E00001	Eucgr.E00001.1	Eucgr.E00001.1.p	PF01370	PTHR10366,PTHR10366:SF375				GO:0050662,GO:0003824	AT4G39230.1		NmrA-like negative transcriptional regulator family protein
32031288	Eucgr.E00068	Eucgr.E00068.1	Eucgr.E00068.1.p		PTHR11177,PTHR11177:SF167			K17525		AT4G01050.1	TROL	thylakoid rhodanese-like
32030662	Eucgr.E00228	Eucgr.E00228.3	Eucgr.E00228.3.p	PF01553,PF14829	PTHR35695,PTHR35695:SF1		2.3.1.15		GO:0016746,GO:0008152,GO:0004366	AT1G32200.2	ACT1,ATS1	phospholipid/glycerol acyltransferase family protein
32030400	Eucgr.E00280	Eucgr.E00280.1	Eucgr.E00280.1.p	PF00153	PTHR24089,PTHR24089:SF341	KOG0758		K15109		AT5G46800.1	BOU	Mitochondrial substrate carrier family protein
32028768	Eucgr.E00610	Eucgr.E00610.1	Eucgr.E00610.1.p	PF00464	PTHR11680,PTHR11680:SF11		2.1.2.1	K00600	GO:0016740	AT4G13930.1	SHM4	serine hydroxymethyltransferase 4
32028531	Eucgr.E00871	Eucgr.E00871.1	Eucgr.E00871.1.p	PF00334	PTHR11349,PTHR11349:SF53	KOG0888	2.7.4.6		GO:0006241,GO:0006228,GO:0006183,GO:0006165,GO:0004550	AT4G23900.1		Nucleoside diphosphate kinase family protein
32031830	Eucgr.E00872	Eucgr.E00872.1	Eucgr.E00872.1.p	PF01073	PTHR10366,PTHR10366:SF308		5.1.3.2	K01784	GO:0055114,GO:0016616,GO:0006694,GO:0003854	AT4G10960.1	UGE5	UDP-D-glucose/UDP-D-galactose 4-epimerase 5
32029079	Eucgr.E01113	Eucgr.E01113.1	Eucgr.E01113.1.p	PF01333,PF16639	PTHR33288,PTHR33288:SF3			K02634	GO:0031361,GO:0020037,GO:0015979,GO:0009055,GO:0005506	ATCG00540.1		photosynthetic electron transfer A
32028279	Eucgr.E01416	Eucgr.E01416.1	Eucgr.E01416.1.p	PF00227	PTHR11599,PTHR11599:SF59	KOG0179	3.4.25.1	K02732	GO:0051603,GO:0005839,GO:0004298	AT3G60820.3	PBF1	N-terminal nucleophile aminohydrolases (Ntn hydrolases) superfamily protein
32029891	Eucgr.E02058	Eucgr.E02058.1	Eucgr.E02058.1.p	PF02496	PTHR33801,PTHR33801:SF7				GO:0006950
32028578	Eucgr.E02392	Eucgr.E02392.1	Eucgr.E02392.1.p	PF13460	PTHR15020,PTHR15020:SF11					AT2G34460.1		NAD(P)-binding Rossmann-fold superfamily protein
32030700	Eucgr.E02606	Eucgr.E02606.1	Eucgr.E02606.1.p	PF01333,PF16639	PTHR33288,PTHR33288:SF3			K02634	GO:0031361,GO:0020037,GO:0015979,GO:0009055,GO:0005506	ATCG00540.1		photosynthetic electron transfer A
32029880	Eucgr.E02747	Eucgr.E02747.1	Eucgr.E02747.1.p	PF00244	PTHR18860,PTHR18860:SF31	KOG0841		K06630	GO:0019904	AT2G42590.3	GF14 MU,GRF9	general regulatory factor 9
32028538	Eucgr.E03874	Eucgr.E03874.1	Eucgr.E03874.1.p	PF08100,PF00891	PTHR11746,PTHR11746:SF106	KOG3178	2.1.1.68	K13066	GO:0046983,GO:0008171	AT5G54160.1	ATOMT1,OMT1	O-methyltransferase 1
32028540	Eucgr.E03874	Eucgr.E03874.3	Eucgr.E03874.3.p	PF08100,PF00891	PTHR11746,PTHR11746:SF106	KOG3178	2.1.1.68		GO:0046983,GO:0008171	AT5G54160.1	ATOMT1,OMT1	O-methyltransferase 1
32029727	Eucgr.E03875	Eucgr.E03875.1	Eucgr.E03875.1.p	PF08100,PF00891	PTHR11746,PTHR11746:SF106	KOG3178	2.1.1.76,2.1.1.68,2.1.1.42	K13066	GO:0046983,GO:0008171	AT5G54160.1	ATOMT1,OMT1	O-methyltransferase 1
32029414	Eucgr.E04053	Eucgr.E04053.1	Eucgr.E04053.1.p	PF00231	PTHR11693,PTHR11693:SF21	KOG1531	3.6.3.14	K02115	GO:0046961,GO:0046933,GO:0045261,GO:0015986	AT4G04640.1	ATPC1	ATPase, F1 complex, gamma subunit protein
32056623	Eucgr.F00370	Eucgr.F00370.1	Eucgr.F00370.1.p	PF00244	PTHR18860,PTHR18860:SF26	KOG0841		K06630	GO:0019904	AT1G78300.1	14-3-3OMEGA,GF14 OMEGA,GRF2	general regulatory factor 2
32054799	Eucgr.F01067	Eucgr.F01067.2	Eucgr.F01067.2.p	PF00355,PF08802	PTHR10134,PTHR10134:SF5	KOG1671	1.10.9.1	K02636	GO:0055114,GO:0051537,GO:0016491,GO:0042651,GO:0009496,GO:0016679	AT4G03280.1	PETC,PGR1	photosynthetic electron transfer C
32054800	Eucgr.F01067	Eucgr.F01067.3	Eucgr.F01067.3.p	PF00355,PF08802	PTHR10134,PTHR10134:SF5	KOG1671	1.10.9.1		GO:0055114,GO:0051537,GO:0016491,GO:0042651,GO:0009496,GO:0016679	AT4G03280.1	PETC,PGR1	photosynthetic electron transfer C
32056038	Eucgr.F01098	Eucgr.F01098.1	Eucgr.F01098.1.p	PF00106	PTHR24322,PTHR24322:SF393	KOG1208	1.3.1.33		GO:0016491,GO:0008152	AT5G54190.1	PORA	protochlorophyllide oxidoreductase A
32057112	Eucgr.F01206	Eucgr.F01206.1	Eucgr.F01206.1.p	PF00004,PF01434	PTHR23076,PTHR23076:SF33			K03798	GO:0005524,GO:0006508,GO:0004222	AT5G42270.1	FTSH5,VAR1	FtsH extracellular protease family
32057800	Eucgr.F01406	Eucgr.F01406.1	Eucgr.F01406.1.p	PF04832	PTHR11220,PTHR11220:SF25					AT1G17100.1		SOUL heme-binding family protein
32052822	Eucgr.F01413	Eucgr.F01413.2	Eucgr.F01413.2.p	PF01070	PTHR10578,PTHR10578:SF81		1.1.3.15	K11517	GO:0016491	AT3G14420.5		Aldolase-type TIM barrel family protein
32057407	Eucgr.F01476	Eucgr.F01476.1	Eucgr.F01476.1.p	PF00162	PTHR11406,PTHR11406:SF8		2.7.2.3	K00927	GO:0006096,GO:0004618	AT1G56190.1		Phosphoglycerate kinase family protein
32056131	Eucgr.F01776	Eucgr.F01776.1	Eucgr.F01776.1.p	PF06628,PF00199	PTHR11465,PTHR11465:SF19		1.11.1.6	K03781	GO:0055114,GO:0020037,GO:0004096,GO:0006979	AT4G35090.1	CAT2	catalase 2
32056893	Eucgr.F01793	Eucgr.F01793.1	Eucgr.F01793.1.p	PF02672,PF00044,PF02800	PTHR10836,PTHR10836:SF39	KOG0657	1.2.1.12,1.2.1.13	K05298	GO:0055114,GO:0016620	AT1G42970.1	GAPB	glyceraldehyde-3-phosphate dehydrogenase B subunit
32054335	Eucgr.F01878	Eucgr.F01878.1	Eucgr.F01878.1.p	PF01197	PTHR33280,PTHR33280:SF1			K02909	GO:0006412,GO:0005840,GO:0005622,GO:0003735	AT1G75350.1	emb2184	Ribosomal protein L31
32057490	Eucgr.F02017	Eucgr.F02017.1	Eucgr.F02017.1.p	PF00274	PTHR11627,PTHR11627:SF19		4.1.2.13	K01623	GO:0006096,GO:0004332	AT4G26530.2		Aldolase superfamily protein
32056002	Eucgr.F02130	Eucgr.F02130.1	Eucgr.F02130.1.p	PF00244	PTHR18860,PTHR18860:SF27	KOG0841		K06630	GO:0019904	AT5G10450.1	14-3-3lambda,AFT1,GRF6	G-box regulating factor 6
32055715	Eucgr.F02457	Eucgr.F02457.1	Eucgr.F02457.1.p	PF13424	PTHR10098,PTHR10098:SF117					AT3G14110.1	FLU	Tetratricopeptide repeat (TPR)-like superfamily protein
32055834	Eucgr.F02711	Eucgr.F02711.1	Eucgr.F02711.1.p	PF00316	PTHR11556,PTHR11556:SF17		3.1.3.11	K03841	GO:0042578,GO:0042132,GO:0005975	AT1G43670.1		Inositol monophosphatase family protein
32057266	Eucgr.F02744	Eucgr.F02744.6	Eucgr.F02744.6.p	PF08240	PTHR11695,PTHR11695:SF576		1.1.1.1		GO:0055114,GO:0016491,GO:0008270	AT1G77120.1	ADH,ADH1,ATADH,ATADH1	alcohol dehydrogenase 1
32054879	Eucgr.F02905	Eucgr.F02905.1	Eucgr.F02905.1.p	PF01704	PTHR11952,PTHR11952:SF13		2.7.7.9	K00963	GO:0070569,GO:0008152	AT5G17310.2	AtUGP2,UGP2	UDP-glucose pyrophosphorylase 2
32054880	Eucgr.F02905	Eucgr.F02905.2	Eucgr.F02905.2.p	PF01704	PTHR11952,PTHR11952:SF13		2.7.7.9	K00963	GO:0070569,GO:0008152	AT5G17310.2	AtUGP2,UGP2	UDP-glucose pyrophosphorylase 2
32055046	Eucgr.F03139	Eucgr.F03139.1	Eucgr.F03139.1.p	PF03807,PF14833	PTHR22981,PTHR22981:SF53	KOG0409		K18121	GO:0051287	AT1G17650.1	GLYR2,GR2	glyoxylate reductase 2
32057585	Eucgr.F03161	Eucgr.F03161.1	Eucgr.F03161.1.p	PF02817,PF00364,PF00198	PTHR23151,PTHR23151:SF59		2.3.1.12	K00627	GO:0016746,GO:0008152	AT3G13930.1		Dihydrolipoamide acetyltransferase, long form protein
32053250	Eucgr.F03446	Eucgr.F03446.1	Eucgr.F03446.1.p	PF13857	PTHR24151,PTHR24151:SF1					AT1G50900.1		Ankyrin repeat family protein
32054779	Eucgr.F03557	Eucgr.F03557.1	Eucgr.F03557.1.p	PF06628,PF00199	PTHR11465,PTHR11465:SF19		1.11.1.6	K03781	GO:0055114,GO:0020037,GO:0004096,GO:0006979	AT4G35090.1	CAT2	catalase 2
32053997	Eucgr.F03646	Eucgr.F03646.1	Eucgr.F03646.1.p	PF01241	PTHR34195,PTHR34195:SF1			K08905	GO:0016020,GO:0015979,GO:0009522	AT1G55670.1	PSAG	photosystem I subunit G
32052803	Eucgr.F03789	Eucgr.F03789.1	Eucgr.F03789.1.p	PF00504	PTHR14154,PTHR14154:SF10			K03542		AT1G44575.1	NPQ4,PSBS	Chlorophyll A-B binding family protein
32057003	Eucgr.F03917	Eucgr.F03917.1	Eucgr.F03917.1.p	PF03171,PF14226	PTHR10209,PTHR10209:SF185	KOG0143	1.14.11.32		GO:0055114,GO:0016491	AT1G49390.1		2-oxoglutarate (2OG) and Fe(II)-dependent oxygenase superfamily protein
32057875	Eucgr.F03988	Eucgr.F03988.1	Eucgr.F03988.1.p		PTHR34044					AT1G16080.1
32057557	Eucgr.F04099	Eucgr.F04099.1	Eucgr.F04099.1.p	PF00504	PTHR21649,PTHR21649:SF16			K08916	GO:0016020,GO:0009765	AT4G10340.1	LHCB5	light harvesting complex of photosystem II 5
32056116	Eucgr.F04149	Eucgr.F04149.1	Eucgr.F04149.1.p	PF00213	PTHR11910,PTHR11910:SF7	KOG1662	3.6.3.14	K02113	GO:0046933,GO:0015986	AT4G09650.1	ATPD	ATP synthase delta-subunit gene
32056463	Eucgr.F04463	Eucgr.F04463.1	Eucgr.F04463.1.p	PF00162	PTHR11406,PTHR11406:SF9		2.7.2.3	K00927	GO:0006096,GO:0004618	AT1G79550.1	PGK	phosphoglycerate kinase
32071908	Eucgr.G00351	Eucgr.G00351.1	Eucgr.G00351.1.p	PF01634	PTHR21403,PTHR21403:SF0	KOG2831	2.4.2.17	K00765	GO:0005737,GO:0003879,GO:0000105	AT1G58080.1	ATATP-PRT1,ATP-PRT1,HISN1A	ATP phosphoribosyl transferase 1
32070309	Eucgr.G01121	Eucgr.G01121.1	Eucgr.G01121.1.p	PF00719	PTHR10286,PTHR10286:SF3	KOG1626	3.6.1.1	K01507	GO:0006796,GO:0005737,GO:0004427,GO:0000287	AT5G09650.1	AtPPa6,PPa6	pyrophosphorylase 6
32070885	Eucgr.G01124	Eucgr.G01124.1	Eucgr.G01124.1.p	PF00155	PTHR11751,PTHR11751:SF376	KOG0257	2.6.1.83	K10206	GO:0030170,GO:0009058	AT4G33680.1	AGD2	Pyridoxal phosphate (PLP)-dependent transferases superfamily protein
32071954	Eucgr.G01342	Eucgr.G01342.1	Eucgr.G01342.1.p	PF00201	PTHR11926,PTHR11926:SF167	KOG1192			GO:0016758,GO:0008152	AT4G15480.1	UGT84A1	UDP-Glycosyltransferase superfamily protein
32073005	Eucgr.G01978	Eucgr.G01978.1	Eucgr.G01978.1.p	PF00923	PTHR10683,PTHR10683:SF6	KOG2772	2.2.1.2	K00616	GO:0005975	AT5G13420.1		Aldolase-type TIM barrel family protein
32071100	Eucgr.G02804	Eucgr.G02804.1	Eucgr.G02804.1.p	PF05873	PTHR12700,PTHR12700:SF12	KOG3366		K02138	GO:0015986,GO:0015078,GO:0000276	AT3G52300.1	ATPQ	ATP synthase D chain, mitochondrial
32072800	Eucgr.G02904	Eucgr.G02904.1	Eucgr.G02904.1.p	PF01789	PTHR31407,PTHR31407:SF4			K02717	GO:0019898,GO:0015979,GO:0009654,GO:0009523,GO:0005509	AT3G55330.1	PPL1	PsbP-like protein 1
32072804	Eucgr.G02956	Eucgr.G02956.1	Eucgr.G02956.1.p	PF00805	PTHR14136					AT2G44920.2		Tetratricopeptide repeat (TPR)-like superfamily protein
32073113	Eucgr.G03042	Eucgr.G03042.1	Eucgr.G03042.1.p	PF00466,PF00428	PTHR21141,PTHR21141:SF3	KOG0815		K02941	GO:0042254,GO:0005622	AT2G40010.1		Ribosomal protein L10 family protein
32043789	Eucgr.H00245	Eucgr.H00245.3	Eucgr.H00245.3.p	PF03168	PTHR31459,PTHR31459:SF2					AT2G44060.1		Late embryogenesis abundant protein, group 2
32045398	Eucgr.H00726	Eucgr.H00726.1	Eucgr.H00726.1.p	PF12681	PTHR34109,PTHR34109:SF2					AT5G48480.1		Lactoylglutathione lyase / glyoxalase I family protein
32045103	Eucgr.H01166	Eucgr.H01166.1	Eucgr.H01166.1.p	PF00043,PF02798	PTHR11260,PTHR11260:SF201	KOG0867	2.5.1.18	K00799	GO:0005515	AT1G02930.1	ATGST1,ATGSTF3,ATGSTF6,ERD11,GST1,GSTF6	glutathione S-transferase 6
32044500	Eucgr.H01287	Eucgr.H01287.1	Eucgr.H01287.1.p	PF01789	PTHR31407,PTHR31407:SF15				GO:0019898,GO:0015979,GO:0009654,GO:0009523,GO:0005509	AT4G15510.1		Photosystem II reaction center PsbP family protein
32040874	Eucgr.H01473	Eucgr.H01473.2	Eucgr.H01473.2.p	PF01765	PTHR20982,PTHR20982:SF8	KOG4759		K02838	GO:0006412	AT3G63190.1	AtcpRRF,cpRRF,HFP108,RRF	ribosome recycling factor, chloroplast precursor
32042406	Eucgr.H01479	Eucgr.H01479.1	Eucgr.H01479.1.p	PF01370	PTHR10366,PTHR10366:SF278				GO:0050662,GO:0003824	AT3G63140.1	CSP41A	chloroplast stem-loop binding protein of 41 kDa
32045266	Eucgr.H02605	Eucgr.H02605.2	Eucgr.H02605.2.p	PF08240,PF13602	PTHR11695,PTHR11695:SF552	KOG1198	1.3.1.74,1.3.1.105	K18980	GO:0055114,GO:0016491,GO:0008270	AT1G23740.1		Oxidoreductase, zinc-binding dehydrogenase family protein
32044246	Eucgr.H02679	Eucgr.H02679.1	Eucgr.H02679.1.p	PF00464	PTHR11680,PTHR11680:SF11		2.1.2.1	K00600	GO:0016740	AT4G13930.1	SHM4	serine hydroxymethyltransferase 4
32044764	Eucgr.H03311	Eucgr.H03311.1	Eucgr.H03311.1.p	PF01370	PTHR10366,PTHR10366:SF289	KOG1371,KOG1430,KOG1429			GO:0050662,GO:0003824	AT1G09340.1	CRB,CSP41B	chloroplast RNA binding
32043315	Eucgr.H03607	Eucgr.H03607.1	Eucgr.H03607.1.p	PF01738	PTHR17630,PTHR17630:SF52	KOG3043	3.1.1.45		GO:0016787	AT3G23600.1		alpha/beta-Hydrolases superfamily protein
32041770	Eucgr.H03609	Eucgr.H03609.2	Eucgr.H03609.2.p	PF12695	PTHR17630,PTHR17630:SF52	KOG3043	3.1.1.45			AT3G23570.1		alpha/beta-Hydrolases superfamily protein
32043353	Eucgr.H03981	Eucgr.H03981.1	Eucgr.H03981.1.p	PF00407	PTHR31213,PTHR31213:SF17				GO:0009607,GO:0006952	AT1G24020.1	MLP423	MLP-like protein 423
32045263	Eucgr.H04045	Eucgr.H04045.1	Eucgr.H04045.1.p	PF00549,PF00285	PTHR23118,PTHR23118:SF3		2.3.3.8	K01648	GO:0008152,GO:0003824,GO:0046912	AT5G49460.1	ACLB-2	ATP citrate lyase subunit B 2
32043713	Eucgr.H04253	Eucgr.H04253.1	Eucgr.H04253.1.p		PTHR35299,PTHR35299:SF2					AT3G04550.1
32041209	Eucgr.H04426	Eucgr.H04426.2	Eucgr.H04426.2.p	PF00080	PTHR10003	KOG0441	1.15.1.1	K04565	GO:0055114,GO:0046872,GO:0006801	AT1G08830.1	CSD1	copper/zinc superoxide dismutase 1
32042009	Eucgr.H04753	Eucgr.H04753.1	Eucgr.H04753.1.p	PF13419	PTHR18901,PTHR18901:SF30	KOG2914				AT4G39970.1		Haloacid dehalogenase-like hydrolase (HAD) superfamily protein
32045596	Eucgr.H04776	Eucgr.H04776.2	Eucgr.H04776.2.p	PF10584,PF00227	PTHR11599,PTHR11599:SF13	KOG0178	3.4.25.1		GO:0019773,GO:0006511,GO:0004175,GO:0051603,GO:0005839,GO:0004298	AT3G22110.1	PAC1	20S proteasome alpha subunit C1
32063253	Eucgr.I00200	Eucgr.I00200.2	Eucgr.I00200.2.p	PF05479	PTHR36814,PTHR36814:SF1			K02701	GO:0042651,GO:0015979,GO:0009522,GO:0005516	AT5G64040.1	PSAN	photosystem I reaction center subunit PSI-N, chloroplast, putative / PSI-N, putative (PSAN)
32063553	Eucgr.I00580	Eucgr.I00580.3	Eucgr.I00580.3.p	PF00464	PTHR11680,PTHR11680:SF10		2.1.2.1		GO:0016740	AT4G37930.1	SHM1,SHMT1,STM	serine transhydroxymethyltransferase 1
32063991	Eucgr.I01013	Eucgr.I01013.1	Eucgr.I01013.1.p	PF12697	PTHR10992,PTHR10992:SF820	KOG1454				AT2G23610.1	ATMES3,MES3	methyl esterase 3
32064756	Eucgr.I01073	Eucgr.I01073.1	Eucgr.I01073.1.p	PF00574	PTHR10381,PTHR10381:SF18	KOG0840	3.4.21.92	K01358		AT1G49970.1	CLPR1,NCLPP5,SVR2	CLP protease proteolytic subunit 1
32065662	Eucgr.I01326	Eucgr.I01326.1	Eucgr.I01326.1.p	PF00274	PTHR11627,PTHR11627:SF15		4.1.2.13		GO:0006096,GO:0004332	AT4G38970.2	FBA2	fructose-bisphosphate aldolase 2
32065663	Eucgr.I01326	Eucgr.I01326.2	Eucgr.I01326.2.p	PF00274	PTHR11627,PTHR11627:SF15		4.1.2.13		GO:0006096,GO:0004332	AT2G21330.1	FBA1	fructose-bisphosphate aldolase 1
32064983	Eucgr.I01374	Eucgr.I01374.1	Eucgr.I01374.1.p	PF00121	PTHR21139,PTHR21139:SF7	KOG1643	5.3.1.1	K01803	GO:0008152,GO:0004807	AT2G21170.1	PDTPI,TIM	triosephosphate isomerase
32064892	Eucgr.I01423	Eucgr.I01423.1	Eucgr.I01423.1.p	PF00389,PF02826	PTHR10996,PTHR10996:SF169	KOG0069	1.1.1.29,1.1.1.81	K15893	GO:0055114,GO:0051287,GO:0016616,GO:0008152	AT1G68010.1	ATHPR1,HPR	hydroxypyruvate reductase
32065194	Eucgr.I01790	Eucgr.I01790.1	Eucgr.I01790.1.p	PF00484	PTHR11002,PTHR11002:SF7	KOG1578	4.2.1.1	K01673	GO:0008270,GO:0004089	AT3G01500.2	ATBCA1,ATSABP3,CA1,SABP3	carbonic anhydrase 1
32063716	Eucgr.I01803	Eucgr.I01803.1	Eucgr.I01803.1.p	PF08240,PF13602	PTHR11695,PTHR11695:SF530	KOG1198	1.3.1.74	K18980	GO:0055114,GO:0016491,GO:0008270	AT1G23740.1		Oxidoreductase, zinc-binding dehydrogenase family protein
32065060	Eucgr.I02018	Eucgr.I02018.1	Eucgr.I02018.1.p	PF01459	PTHR11743,PTHR11743:SF31	KOG3126		K15040	GO:0055085,GO:0005741	AT3G01280.1	ATVDAC1,VDAC1	voltage dependent anion channel 1
32064682	Eucgr.I02092	Eucgr.I02092.1	Eucgr.I02092.1.p	PF03446,PF00393	PTHR11811,PTHR11811:SF33		1.1.1.44		GO:0055114,GO:0004616,GO:0050661,GO:0006098	AT3G02360.2		6-phosphogluconate dehydrogenase family protein
32063658	Eucgr.I02307	Eucgr.I02307.1	Eucgr.I02307.1.p	PF00694,PF00330	PTHR11670,PTHR11670:SF40		4.2.1.3	K01681	GO:0008152	AT4G35830.1	ACO1	aconitase 1
32062901	Eucgr.I02677	Eucgr.I02677.1	Eucgr.I02677.1.p	PF00504	PTHR21649,PTHR21649:SF28			K08917	GO:0016020,GO:0009765	AT1G15820.1	CP24,LHCB6	light harvesting complex photosystem II subunit 6
32065595	Eucgr.I02782	Eucgr.I02782.1	Eucgr.I02782.1.p	PF00043,PF02798,PF00647	PTHR11260,PTHR11260:SF194	KOG1627		K03233	GO:0005515,GO:0006414,GO:0003746	AT1G09640.1		Translation elongation factor EF1B, gamma chain
32034871	Eucgr.J00008	Eucgr.J00008.1	Eucgr.J00008.1.p	PF00121	PTHR21139,PTHR21139:SF6	KOG1643	5.3.1.1	K01803	GO:0008152,GO:0004807	AT3G55440.1	ATCTIMC,CYTOTPI,TPI	triosephosphate isomerase
32034873	Eucgr.J00008	Eucgr.J00008.3	Eucgr.J00008.3.p	PF00121	PTHR21139,PTHR21139:SF6	KOG1643	5.3.1.1	K01803	GO:0008152,GO:0004807	AT3G55440.1	ATCTIMC,CYTOTPI,TPI	triosephosphate isomerase
32034790	Eucgr.J00242	Eucgr.J00242.1	Eucgr.J00242.1.p	PF00316	PTHR11556,PTHR11556:SF2	KOG1458	3.1.3.37	K01100	GO:0042578,GO:0042132,GO:0005975	AT3G55800.1	SBPASE	sedoheptulose-bisphosphatase
32033432	Eucgr.J00326	Eucgr.J00326.1	Eucgr.J00326.1.p	PF16499	PTHR11452,PTHR11452:SF18			K07407		AT5G08380.1	AGAL1,AtAGAL1	alpha-galactosidase 1
32034559	Eucgr.J00965	Eucgr.J00965.1	Eucgr.J00965.1.p	PF00141	PTHR31356,PTHR31356:SF10		1.11.1.11	K00434	GO:0055114,GO:0020037,GO:0006979,GO:0004601	AT1G07890.8	APX1,ATAPX01,ATAPX1,CS1,MEE6	ascorbate peroxidase 1
32035219	Eucgr.J01096	Eucgr.J01096.2	Eucgr.J01096.2.p	PF00504	PTHR21649,PTHR21649:SF7			K08907	GO:0016020,GO:0009765	AT3G54890.1	LHCA1	photosystem I light harvesting complex gene 1
32033523	Eucgr.J01477	Eucgr.J01477.1	Eucgr.J01477.1.p	PF00244	PTHR18860,PTHR18860:SF36	KOG0841		K06630	GO:0019904	AT3G02520.1	GF14 NU,GRF7	general regulatory factor 7
32034869	Eucgr.J01758	Eucgr.J01758.1	Eucgr.J01758.1.p		PTHR17130,PTHR17130:SF24					AT1G55480.1	ZKT	protein containing PDZ domain, a K-box domain, and a TPR region
32033318	Eucgr.J02030	Eucgr.J02030.1	Eucgr.J02030.1.p	PF00004	PTHR32429,PTHR32429:SF12	KOG0651			GO:0005524	AT2G39730.1	RCA	rubisco activase
32035548	Eucgr.J02583	Eucgr.J02583.2	Eucgr.J02583.2.p	PF07724	PTHR23073		3.4.25.1	K03061	GO:0005524	AT1G53750.1	RPT1A	regulatory particle triple-A 1A
32035145	Eucgr.J02605	Eucgr.J02605.2	Eucgr.J02605.2.p	PF00318	PTHR11489	KOG0830		K02998	GO:0006412,GO:0005840,GO:0005622,GO:0003735,GO:0015935	AT3G04770.2	RPSAb	40s ribosomal protein SA B
32041977	Eucgr.J02694	Eucgr.J02694.1	Eucgr.J02694.1.p	PF03767	PTHR31284,PTHR31284:SF5		3.1.3.2		GO:0003993	AT5G51260.1		HAD superfamily, subfamily IIIB acid phosphatase
32033425	Eucgr.J02927	Eucgr.J02927.1	Eucgr.J02927.1.p	PF03767	PTHR31284,PTHR31284:SF5		3.1.3.2		GO:0003993	AT4G29270.1		HAD superfamily, subfamily IIIB acid phosphatase
32035149	Eucgr.J03079	Eucgr.J03079.1	Eucgr.J03079.1.p	PF12697	PTHR10992,PTHR10992:SF730	KOG1454	3.8.1.5			AT1G52510.1		alpha/beta-Hydrolases superfamily protein
32034311	Eucgr.J03179	Eucgr.J03179.1	Eucgr.J03179.1.p	PF02874,PF00306,PF16886,PF00006	PTHR15184,PTHR15184:SF7		3.6.3.14	K02145	GO:0046034,GO:0015992,GO:0033178,GO:0016820,GO:0015991,GO:0005524	AT1G78900.2	VHA-A	vacuolar ATP synthase subunit A
32066446	Eucgr.K00727	Eucgr.K00727.1	Eucgr.K00727.1.p	PF00202	PTHR11986,PTHR11986:SF84		5.4.3.8	K01845	GO:0030170,GO:0008483	AT5G63570.1	GSA1	glutamate-1-semialdehyde-2,1-aminomutase
32066117	Eucgr.K00947	Eucgr.K00947.1	Eucgr.K00947.1.p	PF13326	PTHR34041,PTHR34041:SF1			K08902	GO:0010207	AT1G03600.1	PSB27	photosystem II family protein
32066276	Eucgr.K01258	Eucgr.K01258.1	Eucgr.K01258.1.p	PF07724,PF02933,PF05496,PF02359	PTHR23077,PTHR23077:SF82		3.6.4.6	K13525	GO:0005524,GO:0009378,GO:0006310,GO:0006281	AT3G53230.1		ATPase, AAA-type, CDC48 protein
32068054	Eucgr.K01362	Eucgr.K01362.1	Eucgr.K01362.1.p	PF00504	PTHR21649,PTHR21649:SF14			K08909	GO:0016020,GO:0009765	AT1G61520.3	LHCA3	photosystem I light harvesting complex gene 3
32067933	Eucgr.K01372	Eucgr.K01372.1	Eucgr.K01372.1.p	PF00483	PTHR22572,PTHR22572:SF101	KOG1322	2.7.7.27	K00975	GO:0016779,GO:0009058	AT5G48300.1	ADG1,APS1	ADP glucose pyrophosphorylase 1
32068385	Eucgr.K01490	Eucgr.K01490.1	Eucgr.K01490.1.p	PF08659	PTHR24322,PTHR24322:SF429	KOG0725		K00059		AT3G03980.1		NAD(P)-binding Rossmann-fold superfamily protein
32069623	Eucgr.K02198	Eucgr.K02198.1	Eucgr.K02198.1.p	PF02151,PF07728,PF10431,PF00004,PF02861	PTHR11638,PTHR11638:SF119			K03696	GO:0005515,GO:0016887,GO:0005524,GO:0019538	AT5G50920.1	ATHSP93-V,CLPC,CLPC1,DCA1,HSP93-V	CLPC homologue 1
32068225	Eucgr.K02223	Eucgr.K02223.1	Eucgr.K02223.1.p	PF12338,PF00101	PTHR31262		4.1.1.39	K01602		AT5G38410.1		Ribulose bisphosphate carboxylase (small chain) family protein
32068390	Eucgr.K02606	Eucgr.K02606.1	Eucgr.K02606.1.p	PF10417,PF08534	PTHR10681,PTHR10681:SF108	KOG0852	1.11.1.15	K03386	GO:0055114,GO:0051920,GO:0016491	AT3G11630.1		Thioredoxin superfamily protein
32068916	Eucgr.K02983	Eucgr.K02983.1	Eucgr.K02983.1.p	PF00504	PTHR21649,PTHR21649:SF6			K08915	GO:0016020,GO:0009765	AT3G08940.2	LHCB4.2	light harvesting complex photosystem II
32068530	Eucgr.K03531	Eucgr.K03531.4	Eucgr.K03531.4.p	PF13098	PTHR18929,PTHR18929:SF91	KOG0190	5.3.4.1			AT2G47470.1	ATPDI11,ATPDIL2-1,MEE30,PDI11,UNE5	thioredoxin family protein
32067264	Eucgr.K03545	Eucgr.K03545.1	Eucgr.K03545.1.p	PF02672	PTHR33921,PTHR33921:SF2					AT2G47400.1	CP12,CP12-1	CP12 domain-containing protein 1
32041616	Eucgr.L00742	Eucgr.L00742.2	Eucgr.L00742.2.p	PF10674	PTHR35319,PTHR35319:SF2					AT5G58250.1
32027848	Eucgr.L01102	Eucgr.L01102.1	Eucgr.L01102.1.p	PF00248	PTHR11732,PTHR11732:SF226	KOG1575	1.1.1.317			AT1G60690.1		NAD(P)-linked oxidoreductase superfamily protein
32040412	Eucgr.L01448	Eucgr.L01448.1	Eucgr.L01448.1.p	PF00903	PTHR10374,PTHR10374:SF17	KOG2943	4.4.1.5			AT1G11840.6	ATGLX1,GLX1	glyoxalase I homolog

## Sheet: GO-terms
GO term	Ontology	Description	Number in input list	Number in BG/Ref	p-value	FDR
GO:0015979	P	photosynthesis	15	89	1.9e-16	1.1e-13
GO:0019693	P	ribose phosphate metabolic process	12	116	4.1e-11	1e-08
GO:0006091	P	generation of precursor metabolites and energy	11	90	5.3e-11	1e-08
GO:0009199	P	ribonucleoside triphosphate metabolic process	10	88	7.9e-10	5.9e-08
GO:0009205	P	purine ribonucleoside triphosphate metabolic process	10	88	7.9e-10	5.9e-08
GO:0009144	P	purine nucleoside triphosphate metabolic process	10	88	7.9e-10	5.9e-08
GO:0009117	P	nucleotide metabolic process	12	149	6e-10	5.9e-08
GO:0006753	P	nucleoside phosphate metabolic process	12	151	6.9e-10	5.9e-08
GO:0009141	P	nucleoside triphosphate metabolic process	10	90	9.7e-10	6.4e-08
GO:0046128	P	purine ribonucleoside metabolic process	10	105	3.8e-09	2.1e-07
GO:0042278	P	purine nucleoside metabolic process	10	105	3.8e-09	2.1e-07
GO:0009150	P	purine ribonucleotide metabolic process	10	109	5.4e-09	2.1e-07
GO:0009259	P	ribonucleotide metabolic process	10	109	5.4e-09	2.1e-07
GO:0055086	P	nucleobase-containing small molecule metabolic process	12	181	4.7e-09	2.1e-07
GO:0009119	P	ribonucleoside metabolic process	10	108	4.9e-09	2.1e-07
GO:0019684	P	photosynthesis, light reaction	7	34	7.6e-09	2.8e-07
GO:1901564	P	organonitrogen compound metabolic process	23	849	8.3e-09	2.9e-07
GO:0006163	P	purine nucleotide metabolic process	10	120	1.3e-08	4.2e-07
GO:0072521	P	purine-containing compound metabolic process	10	122	1.5e-08	4.6e-07
GO:0009765	P	photosynthesis, light harvesting	6	22	2.2e-08	6.6e-07
GO:0009116	P	nucleoside metabolic process	10	132	3e-08	8e-07
GO:1901657	P	glycosyl compound metabolic process	10	132	3e-08	8e-07
GO:0019637	P	organophosphate metabolic process	12	230	5.9e-08	1.5e-06
GO:0046034	P	ATP metabolic process	8	82	1.2e-07	3.1e-06
GO:0009167	P	purine ribonucleoside monophosphate metabolic process	8	87	1.9e-07	4.2e-06
GO:0009161	P	ribonucleoside monophosphate metabolic process	8	87	1.9e-07	4.2e-06
GO:0009126	P	purine nucleoside monophosphate metabolic process	8	87	1.9e-07	4.2e-06
GO:0009123	P	nucleoside monophosphate metabolic process	8	90	2.4e-07	5.1e-06
GO:1901135	P	carbohydrate derivative metabolic process	12	274	3.6e-07	7.3e-06
GO:0006165	P	nucleoside diphosphate phosphorylation	6	46	1.1e-06	2e-05
GO:0046939	P	nucleotide phosphorylation	6	46	1.1e-06	2e-05
GO:0009132	P	nucleoside diphosphate metabolic process	6	48	1.3e-06	2.5e-05
GO:0006732	P	coenzyme metabolic process	8	117	1.6e-06	2.8e-05
GO:0044281	P	small molecule metabolic process	16	610	3e-06	5e-05
GO:0009206	P	purine ribonucleoside triphosphate biosynthetic process	5	31	3.4e-06	5e-05
GO:0009201	P	ribonucleoside triphosphate biosynthetic process	5	31	3.4e-06	5e-05
GO:0009142	P	nucleoside triphosphate biosynthetic process	5	31	3.4e-06	5e-05
GO:0009145	P	purine nucleoside triphosphate biosynthetic process	5	31	3.4e-06	5e-05
GO:0046496	P	nicotinamide nucleotide metabolic process	6	57	3.3e-06	5e-05
GO:0019362	P	pyridine nucleotide metabolic process	6	57	3.3e-06	5e-05
GO:0006733	P	oxidoreduction coenzyme metabolic process	6	58	3.6e-06	5.3e-05
GO:0072524	P	pyridine-containing compound metabolic process	6	61	4.8e-06	6.7e-05
GO:0046129	P	purine ribonucleoside biosynthetic process	5	35	5.8e-06	7.8e-05
GO:0042451	P	purine nucleoside biosynthetic process	5	35	5.8e-06	7.8e-05
GO:0051186	P	cofactor metabolic process	8	143	6.4e-06	8.4e-05
GO:0042455	P	ribonucleoside biosynthetic process	5	37	7.4e-06	9.2e-05
GO:0009163	P	nucleoside biosynthetic process	5	37	7.4e-06	9.2e-05
GO:1901659	P	glycosyl compound biosynthetic process	5	37	7.4e-06	9.2e-05
GO:0009152	P	purine ribonucleotide biosynthetic process	5	39	9.4e-06	0.00011
GO:0009260	P	ribonucleotide biosynthetic process	5	39	9.4e-06	0.00011
GO:0046390	P	ribose phosphate biosynthetic process	5	39	9.4e-06	0.00011
GO:0008152	P	metabolic process	85	9388	1.2e-05	0.00014
GO:1901566	P	organonitrogen compound biosynthetic process	15	618	1.5e-05	0.00017
GO:0006164	P	purine nucleotide biosynthetic process	5	50	2.8e-05	0.00031
GO:0072522	P	purine-containing compound biosynthetic process	5	52	3.4e-05	0.00037
GO:0044710	P	single-organism metabolic process	36	2807	3.9e-05	0.00041
GO:0009165	P	nucleotide biosynthetic process	5	69	0.00012	0.0012
GO:1901293	P	nucleoside phosphate biosynthetic process	5	69	0.00012	0.0012
GO:1901575	P	organic substance catabolic process	8	224	0.00014	0.0014
GO:0009056	P	catabolic process	8	244	0.00024	0.0024
GO:0044712	P	single-organism catabolic process	5	91	0.0004	0.0039
GO:0090407	P	organophosphate biosynthetic process	5	108	0.00085	0.0081
GO:0044711	P	single-organism biosynthetic process	10	457	0.00094	0.0088
GO:1901137	P	carbohydrate derivative biosynthetic process	5	128	0.0018	0.016
GO:0034357	C	photosynthetic membrane	10	57	1.7e-11	4.1e-10
GO:0009579	C	thylakoid	10	58	1.9e-11	4.1e-10
GO:0044436	C	thylakoid part	10	58	1.9e-11	4.1e-10
GO:0042651	C	thylakoid membrane	8	33	2e-10	3.1e-09
GO:0009521	C	photosystem	6	52	2e-06	2.6e-05
GO:0098796	C	membrane protein complex	9	193	6.8e-06	7.2e-05
GO:0005622	C	intracellular	25	1726	0.00013	0.0012
GO:0044464	C	cell part	25	1831	0.00032	0.0022
GO:0005623	C	cell	25	1831	0.00032	0.0022
GO:0044424	C	intracellular part	23	1649	0.00043	0.0025
GO:0032991	C	macromolecular complex	16	929	0.0004	0.0025
GO:0043234	C	protein complex	12	616	0.0008	0.0042
