# Supplementary material for: Network Analysis Combining Proteomics and Metabolomics Reveals New Insights Into Early Responses of Eucalyptus grandis During Rust Infection
Source: Front Plant Sci. 2021 Jan 7;11:604849. doi: 10.3389/fpls.2020.604849 (PMC7817549; doi:10.3389/fpls.2020.604849)
Supplement: Supplementary Table 11 — Susceptible_18H_S-yellow. [file Table_11.XLSX]

## Sheet: SUS_ProteinModule-yellow
#pacId	locusName	transcriptName	peptideName	Pfam	Panther	KOG	KEGG/ec	KO	GO	Best-hit-arabi-name	arabi-symbol	arabi-defline
32049181	Eucgr.A00095	Eucgr.A00095.1	Eucgr.A00095.1.p	PF00294	PTHR10584,PTHR10584:SF168	KOG2855	2.7.1.4	K00847		AT2G31390.1		pfkB-like carbohydrate kinase family protein
32048210	Eucgr.A01129	Eucgr.A01129.1	Eucgr.A01129.1.p	PF00694,PF00330	PTHR11670,PTHR11670:SF37		4.2.1.3	K01681	GO:0008152	AT2G05710.1	ACO3	aconitase 3
32047166	Eucgr.A01152	Eucgr.A01152.1	Eucgr.A01152.1.p	PF00298,PF03946	PTHR11661,PTHR11661:SF6	KOG0886		K02870	GO:0006412,GO:0005840,GO:0003735	AT5G60670.1		Ribosomal protein L11 family protein
32047388	Eucgr.A01428	Eucgr.A01428.1	Eucgr.A01428.1.p	PF00173	PTHR19359,PTHR19359:SF22	KOG0537				AT5G53560.1	ATB5-A,ATCB5-E,B5 #2,CB5-E	cytochrome B5 isoform E
32047114	Eucgr.A01711	Eucgr.A01711.1	Eucgr.A01711.1.p	PF00347	PTHR11655,PTHR11655:SF14	KOG3254		K02933	GO:0019843,GO:0006412,GO:0005840,GO:0003735	AT1G05190.1	emb2394	Ribosomal protein L6 family
32048361	Eucgr.A01783	Eucgr.A01783.2	Eucgr.A01783.2.p	PF00293	PTHR10885,PTHR10885:SF4	KOG0142	5.3.3.2		GO:0016787,GO:0008299,GO:0004452	AT3G02780.1	IDI2,IPIAT1,IPP2	isopentenyl pyrophosphate:dimethylallyl pyrophosphate isomerase 2
32048770	Eucgr.A02177	Eucgr.A02177.1	Eucgr.A02177.1.p	PF02915	PTHR31053,PTHR31053:SF2		1.14.13.81		GO:0055114,GO:0046872,GO:0016491	AT3G56940.1	ACSF,CHL27,CRD1	dicarboxylate diiron protein, putative (Crd1)
32046999	Eucgr.A02249	Eucgr.A02249.2	Eucgr.A02249.2.p	PF01493,PF04898,PF00310,PF01645	PTHR11938,PTHR11938:SF94		1.4.7.1		GO:0055114,GO:0016491,GO:0008152,GO:0015930,GO:0006807,GO:0016638,GO:0006537	AT5G04140.1	FD-GOGAT,GLS1,GLU1,GLUS	glutamate synthase 1
32048418	Eucgr.A02451	Eucgr.A02451.1	Eucgr.A02451.1.p		PTHR31906,PTHR31906:SF16					AT2G42130.4		Plastid-lipid associated protein PAP / fibrillin family protein
32048706	Eucgr.A02656	Eucgr.A02656.1	Eucgr.A02656.1.p	PF01656,PF02881,PF02978	PTHR11564,PTHR11564:SF19		3.6.5.4	K03106	GO:0006614,GO:0005525,GO:0048500,GO:0008312	AT5G03940.1	54CP,CPSRP54,FFC,SRP54CP	chloroplast signal recognition particle 54 kDa subunit
32046253	Eucgr.A02664	Eucgr.A02664.3	Eucgr.A02664.3.p	PF12327,PF00091	PTHR30314,PTHR30314:SF13		3.6.5.6		GO:0003924	AT3G52750.1	FTSZ2-2	Tubulin/FtsZ family protein
32055957	Eucgr.B00034	Eucgr.B00034.1	Eucgr.B00034.1.p	PF00244	PTHR18860,PTHR18860:SF26	KOG0841		K06630	GO:0019904	AT1G35160.1	14-3-3PHI,GF14 PHI,GRF4	GF14 protein phi chain
32059361	Eucgr.B00589	Eucgr.B00589.1	Eucgr.B00589.1.p	PF00231	PTHR11693,PTHR11693:SF22	KOG1531	3.6.3.14	K02136	GO:0046961,GO:0046933,GO:0045261,GO:0015986	AT2G33040.1	ATP3	gamma subunit of Mt ATP synthase
32059311	Eucgr.B01112	Eucgr.B01112.1	Eucgr.B01112.1.p	PF08534	PTHR10430,PTHR10430:SF7	KOG0541	1.11.1.15		GO:0016491	AT3G06050.1	ATPRXIIF,PRXIIF	peroxiredoxin IIF
32061957	Eucgr.B01189	Eucgr.B01189.1	Eucgr.B01189.1.p	PF01641	PTHR10173,PTHR10173:SF19	KOG0856	1.8.4.12	K07305	GO:0055114,GO:0033743,GO:0030091,GO:0016671,GO:0006979	AT4G21860.1	MSRB2	methionine sulfoxide reductase B 2
32059593	Eucgr.B01744	Eucgr.B01744.1	Eucgr.B01744.1.p	PF08100,PF00891	PTHR11746,PTHR11746:SF106	KOG3178	2.1.1.68	K13066	GO:0046983,GO:0008171	AT5G54160.1	ATOMT1,OMT1	O-methyltransferase 1
32060435	Eucgr.B01777	Eucgr.B01777.1	Eucgr.B01777.1.p	PF05368	PTHR10366,PTHR10366:SF375					AT4G39230.1		NmrA-like negative transcriptional regulator family protein
32048860	Eucgr.B02755	Eucgr.B02755.1	Eucgr.B02755.1.p	PF00316	PTHR11556,PTHR11556:SF16		3.1.3.11	K03841	GO:0042578,GO:0042132,GO:0005975	AT3G54050.1	HCEF1	high cyclic electron flow 1
32059609	Eucgr.B02864	Eucgr.B02864.1	Eucgr.B02864.1.p	PF00274	PTHR11627,PTHR11627:SF8		4.1.2.13	K01623	GO:0006096,GO:0004332	AT2G01140.1		Aldolase superfamily protein
32061974	Eucgr.B02909	Eucgr.B02909.1	Eucgr.B02909.1.p	PF00166	PTHR10772,PTHR10772:SF8	KOG1641		K04078	GO:0006457,GO:0005737	AT1G23100.1		GroES-like family protein
32058952	Eucgr.B03771	Eucgr.B03771.2	Eucgr.B03771.2.p	PF10584,PF00227	PTHR11599,PTHR11599:SF65	KOG0176	3.4.25.1		GO:0019773,GO:0006511,GO:0004175,GO:0051603,GO:0005839,GO:0004298	AT2G27020.1	PAG1	20S proteasome alpha subunit G1
32060562	Eucgr.B03930	Eucgr.B03930.4	Eucgr.B03930.4.p	PF00080	PTHR10003,PTHR10003:SF34	KOG0441	1.15.1.1	K04565	GO:0055114,GO:0046872,GO:0006801,GO:0071486,GO:0034599,GO:0009507	AT2G28190.1	CSD2,CZSOD2	copper/zinc superoxide dismutase 2
32037975	Eucgr.C00719	Eucgr.C00719.1	Eucgr.C00719.1.p	PF07650,PF00189	PTHR11760,PTHR11760:SF20	KOG3181		K02985	GO:0003723	AT5G35530.1		Ribosomal protein S3 family protein
32038937	Eucgr.C01646	Eucgr.C01646.2	Eucgr.C01646.2.p	PF00171	PTHR11699,PTHR11699:SF176	KOG2450	1.2.1.9	K00131	GO:0055114,GO:0016491,GO:0008152	AT2G24270.4	ALDH11A3	aldehyde dehydrogenase 11A3
32038094	Eucgr.C02177	Eucgr.C02177.2	Eucgr.C02177.2.p	PF13535,PF02785,PF00289	PTHR18866		6.4.1.2,6.3.4.14	K01961		AT5G35360.1	CAC2	acetyl Co-enzyme a carboxylase biotin carboxylase subunit
32036936	Eucgr.C02594	Eucgr.C02594.1	Eucgr.C02594.1.p	PF00171	PTHR11699,PTHR11699:SF29		1.2.1.9	K00131	GO:0055114,GO:0016491,GO:0008152	AT2G24270.4	ALDH11A3	aldehyde dehydrogenase 11A3
32037864	Eucgr.C02720	Eucgr.C02720.1	Eucgr.C02720.1.p	PF00155	PTHR11879,PTHR11879:SF1		2.6.1.1	K00811	GO:0030170,GO:0009058,GO:0008483,GO:0006520	AT4G31990.2	AAT3,ASP5,ATAAT1	aspartate aminotransferase 5
32038641	Eucgr.C03418	Eucgr.C03418.1	Eucgr.C03418.1.p	PF04851,PF00271	PTHR24031,PTHR24031:SF294		3.6.4.13	K03257	GO:0016787,GO:0005524,GO:0003677	AT3G13920.1	EIF4A1,RH4,TIF4A1	eukaryotic translation initiation factor 4A1
32037418	Eucgr.C03537	Eucgr.C03537.1	Eucgr.C03537.1.p	PF07883	PTHR31238,PTHR31238:SF21					AT5G20630.1	ATGER3,GER3,GLP3,GLP3A,GLP3B	germin 3
32038931	Eucgr.C03557	Eucgr.C03557.1	Eucgr.C03557.1.p	PF07876	PTHR33178,PTHR33178:SF3					AT2G31670.1		Stress responsive alpha-beta barrel domain protein
32035932	Eucgr.C03704	Eucgr.C03704.1	Eucgr.C03704.1.p	PF05193,PF00675	PTHR11851,PTHR11851:SF145		1.10.2.2,3.4.24.64	K01412		AT1G51980.1		Insulinase (Peptidase family M16) protein
32039892	Eucgr.C03812	Eucgr.C03812.1	Eucgr.C03812.1.p	PF00578	PTHR10430	KOG0541	1.11.1.15		GO:0055114,GO:0016491,GO:0016209	AT1G65980.1	TPX1	thioredoxin-dependent peroxidase 1
32039181	Eucgr.C04037	Eucgr.C04037.1	Eucgr.C04037.1.p	PF00173	PTHR10281			K17278		AT2G24940.1	AtMAPR2,MAPR2	membrane-associated progesterone binding protein 2
32051848	Eucgr.D00305	Eucgr.D00305.2	Eucgr.D00305.2.p	PF02801,PF00109	PTHR11712,PTHR11712:SF226		2.3.1.41	K09458		AT5G46290.1	KAS I,KAS1	3-ketoacyl-acyl carrier protein synthase I
32049986	Eucgr.D00322	Eucgr.D00322.1	Eucgr.D00322.1.p	PF00504	PTHR21649,PTHR21649:SF26			K08912	GO:0016020,GO:0009765	AT2G34430.1	LHB1B1,LHCB1.4	light-harvesting chlorophyll-protein complex II subunit B1
32050475	Eucgr.D01648	Eucgr.D01648.1	Eucgr.D01648.1.p	PF00298,PF03946	PTHR11661,PTHR11661:SF7	KOG3257		K02867	GO:0006412,GO:0005840,GO:0003735	AT1G32990.1	PRPL11	plastid ribosomal protein l11
32051321	Eucgr.D02030	Eucgr.D02030.1	Eucgr.D02030.1.p	PF00923	PTHR10683,PTHR10683:SF10	KOG2772	2.2.1.2	K00616	GO:0005975	AT1G12230.1		Aldolase superfamily protein
32051123	Eucgr.D02118	Eucgr.D02118.1	Eucgr.D02118.1.p	PF09598,PF04774	PTHR12299,PTHR12299:SF24	KOG2945		K13199		AT4G17520.1		Hyaluronan / mRNA binding family
32050162	Eucgr.D02207	Eucgr.D02207.1	Eucgr.D02207.1.p	PF00076	PTHR24012,PTHR24012:SF477	KOG0105,KOG0106,KOG0131,KOG0110			GO:0003676	AT2G35410.1		RNA-binding (RRM/RBD/RNP motifs) family protein
32030114	Eucgr.E00003	Eucgr.E00003.1	Eucgr.E00003.1.p	PF01370	PTHR10366,PTHR10366:SF375				GO:0050662,GO:0003824	AT4G39230.1		NmrA-like negative transcriptional regulator family protein
32029345	Eucgr.E00338	Eucgr.E00338.1	Eucgr.E00338.1.p	PF01370	PTHR10366,PTHR10366:SF375				GO:0050662,GO:0003824	AT4G39230.1		NmrA-like negative transcriptional regulator family protein
32028700	Eucgr.E00343	Eucgr.E00343.1	Eucgr.E00343.1.p	PF13460	PTHR10366,PTHR10366:SF375					AT4G39230.1		NmrA-like negative transcriptional regulator family protein
32030502	Eucgr.E00522	Eucgr.E00522.1	Eucgr.E00522.1.p	PF00141	PTHR31356,PTHR31356:SF9		1.11.1.11		GO:0055114,GO:0020037,GO:0006979,GO:0004601	AT4G35000.1	APX3	ascorbate peroxidase 3
32028457	Eucgr.E01110	Eucgr.E01110.1	Eucgr.E01110.1.p	PF00107,PF08240	PTHR11695,PTHR11695:SF540	KOG0023		K00083	GO:0055114,GO:0016491,GO:0008270	AT1G72680.1	ATCAD1,CAD1	cinnamyl-alcohol dehydrogenase
32031472	Eucgr.E04322	Eucgr.E04322.1	Eucgr.E04322.1.p	PF00254	PTHR10516,PTHR10516:SF302	KOG0544,KOG0552	5.2.1.8		GO:0006457	AT5G45680.1	ATFKBP13,FKBP13	FK506-binding protein 13
32054479	Eucgr.F01217	Eucgr.F01217.1	Eucgr.F01217.1.p	PF14259,PF00076	PTHR24012,PTHR24012:SF490	KOG0131,KOG0130		K12741	GO:0003676	AT3G15010.2		RNA-binding (RRM/RBD/RNP motifs) family protein
32055948	Eucgr.F01375	Eucgr.F01375.4	Eucgr.F01375.4.p	PF01641	PTHR10173,PTHR10173:SF38	KOG0856	1.8.4.12	K07305	GO:0055114,GO:0033743,GO:0030091,GO:0016671,GO:0006979	AT1G53670.1	ATMSRB1,MSRB1	methionine sulfoxide reductase B 1
32057591	Eucgr.F01600	Eucgr.F01600.1	Eucgr.F01600.1.p	PF05496	PTHR23073,PTHR23073:SF32		3.4.25.1	K03064	GO:0009378,GO:0006310,GO:0006281	AT1G45000.1		AAA-type ATPase family protein
32054526	Eucgr.F01777	Eucgr.F01777.1	Eucgr.F01777.1.p	PF06628,PF00199	PTHR11465,PTHR11465:SF19		1.11.1.6,1.11.1.21	K03781	GO:0055114,GO:0020037,GO:0004096,GO:0006979	AT4G35090.1	CAT2	catalase 2
32053817	Eucgr.F02481	Eucgr.F02481.1	Eucgr.F02481.1.p	PF11016	PTHR35551,PTHR35551:SF1					AT5G38660.1	APE1	acclimation of photosynthesis to environment
32056554	Eucgr.F02551	Eucgr.F02551.1	Eucgr.F02551.1.p	PF01215	PTHR10122,PTHR10122:SF3			K02265	GO:0005740,GO:0004129	AT1G80230.1		Rubredoxin-like superfamily protein
32056677	Eucgr.F02835	Eucgr.F02835.1	Eucgr.F02835.1.p	PF00294	PTHR10584,PTHR10584:SF181	KOG2855	2.7.1.4	K00847		AT1G66430.1		pfkB-like carbohydrate kinase family protein
32053047	Eucgr.F02968	Eucgr.F02968.1	Eucgr.F02968.1.p	PF13806	PTHR21496,PTHR21496:SF0					AT1G71500.1		Rieske (2Fe-2S) domain-containing protein
32053179	Eucgr.F03697	Eucgr.F03697.1	Eucgr.F03697.1.p	PF00338	PTHR11700,PTHR11700:SF9	KOG0900		K02946	GO:0006412,GO:0005840,GO:0003735	AT3G13120.2		Ribosomal protein S10p/S20e family protein
32057467	Eucgr.F03796	Eucgr.F03796.1	Eucgr.F03796.1.p	PF00490	PTHR11458		4.2.1.24	K01698	GO:0046872,GO:0033014,GO:0004655	AT1G69740.2	HEMB1	Aldolase superfamily protein
32055423	Eucgr.F04000	Eucgr.F04000.1	Eucgr.F04000.1.p	PF07991,PF01842,PF00389	PTHR10996,PTHR10996:SF159		1.1.1.95	K00058	GO:0016597,GO:0008152,GO:0055114,GO:0051287,GO:0016616	AT1G17745.1	PGDH	D-3-phosphoglycerate dehydrogenase
32053407	Eucgr.F04229	Eucgr.F04229.1	Eucgr.F04229.1.p	PF00085	PTHR10438,PTHR10438:SF280	KOG0910	1.6.5.4		GO:0045454,GO:0015035,GO:0006662	AT1G76760.1	ATY1,TRX-Y1,TY1	thioredoxin Y1
32070239	Eucgr.G00649	Eucgr.G00649.1	Eucgr.G00649.1.p	PF14310,PF00933,PF01915	PTHR30620,PTHR30620:SF40		3.2.1.55,3.2.1.37	K15920	GO:0005975,GO:0004553	AT5G64570.1	ATBXL4,XYL4	beta-D-xylosidase 4
32071698	Eucgr.G00777	Eucgr.G00777.1	Eucgr.G00777.1.p	PF00504	PTHR21649,PTHR21649:SF28			K08917	GO:0016020,GO:0009765	AT1G15820.1	CP24,LHCB6	light harvesting complex photosystem II subunit 6
32073289	Eucgr.G02043	Eucgr.G02043.1	Eucgr.G02043.1.p	PF12847	PTHR10108,PTHR10108:SF721	KOG1270	2.1.1.11	K03428		AT4G25080.3	CHLM	magnesium-protoporphyrin IX methyltransferase
32072251	Eucgr.G02807	Eucgr.G02807.1	Eucgr.G02807.1.p	PF03144,PF03143,PF00009	PTHR23115,PTHR23115:SF157		3.6.5.3	K03231	GO:0005525	AT1G07930.1		GTP binding Elongation factor Tu family protein
32071913	Eucgr.G03333	Eucgr.G03333.1	Eucgr.G03333.1.p	PF00687	PTHR23105,PTHR23105:SF5	KOG1569		K02863		AT3G63490.1		Ribosomal protein L1p/L10e family
32043771	Eucgr.H00144	Eucgr.H00144.1	Eucgr.H00144.1.p	PF04755	PTHR31906,PTHR31906:SF15					AT3G23400.1	FIB4	Plastid-lipid associated protein PAP / fibrillin family protein
32043772	Eucgr.H00144	Eucgr.H00144.2	Eucgr.H00144.2.p	PF04755	PTHR31906,PTHR31906:SF15					AT3G23400.1	FIB4	Plastid-lipid associated protein PAP / fibrillin family protein
32040884	Eucgr.H00199	Eucgr.H00199.1	Eucgr.H00199.1.p	PF14577,PF14576	PTHR33232					AT3G01680.1
32042608	Eucgr.H00467	Eucgr.H00467.1	Eucgr.H00467.1.p	PF00248	PTHR11732,PTHR11732:SF226	KOG1575	1.1.1.317			AT1G60710.1	ATB2	NAD(P)-linked oxidoreductase superfamily protein
32043991	Eucgr.H01393	Eucgr.H01393.1	Eucgr.H01393.1.p	PF00293	PTHR10885,PTHR10885:SF4	KOG0142	5.3.3.2	K01823	GO:0016787,GO:0008299,GO:0004452	AT3G02780.1	IDI2,IPIAT1,IPP2	isopentenyl pyrophosphate:dimethylallyl pyrophosphate isomerase 2
32045280	Eucgr.H02279	Eucgr.H02279.1	Eucgr.H02279.1.p	PF05922,PF02225,PF00082	PTHR10795,PTHR10795:SF335		3.4.14.10		GO:0006508,GO:0004252	AT5G67360.1	ARA12	Subtilase family protein
32042285	Eucgr.H03047	Eucgr.H03047.1	Eucgr.H03047.1.p	PF00056,PF02866	PTHR23382,PTHR23382:SF7		1.1.1.37	K00025	GO:0055114,GO:0016491,GO:0016616,GO:0016615,GO:0006108	AT1G04410.1		Lactate/malate dehydrogenase family protein
32043331	Eucgr.H03464	Eucgr.H03464.2	Eucgr.H03464.2.p	PF00291	PTHR10314,PTHR10314:SF101		2.5.1.52,2.5.1.51,4.2.1.50,2.5.1.47			AT4G14880.3	ATCYS-3A,CYTACS1,OASA1,OLD3	O-acetylserine (thiol) lyase (OAS-TL) isoform A1
32043427	Eucgr.H04112	Eucgr.H04112.1	Eucgr.H04112.1.p	PF00438,PF02772,PF02773	PTHR11964,PTHR11964:SF16		2.5.1.6	K00789	GO:0006556,GO:0004478,GO:0005524	AT3G17390.1	MAT4,MTO3,SAMS3	S-adenosylmethionine synthetase family protein
32044175	Eucgr.H04540	Eucgr.H04540.1	Eucgr.H04540.1.p	PF01776	PTHR10064,PTHR10064:SF4	KOG3434		K02891	GO:0006412,GO:0005840,GO:0005622,GO:0003735	AT3G05560.1		Ribosomal L22e protein family
32042798	Eucgr.H04624	Eucgr.H04624.1	Eucgr.H04624.1.p	PF02136	PTHR12612	KOG2104			GO:0006810,GO:0005622	AT1G27970.1	NTF2B	nuclear transport factor 2B
32044835	Eucgr.H04673	Eucgr.H04673.1	Eucgr.H04673.1.p	PF00044,PF02800	PTHR10836,PTHR10836:SF59	KOG0657	1.2.1.12	K00134	GO:0055114,GO:0016620	AT1G13440.1	GAPC-2,GAPC2	glyceraldehyde-3-phosphate dehydrogenase C2
32063222	Eucgr.I00241	Eucgr.I00241.1	Eucgr.I00241.1.p	PF00022	PTHR11937,PTHR11937:SF247			K10355		AT5G09810.1	ACT7	actin 7
32063554	Eucgr.I00580	Eucgr.I00580.4	Eucgr.I00580.4.p	PF00464	PTHR11680,PTHR11680:SF10		2.1.2.1		GO:0016740	AT4G37930.1	SHM1,SHMT1,STM	serine transhydroxymethyltransferase 1
32062977	Eucgr.I00709	Eucgr.I00709.1	Eucgr.I00709.1.p	PF00467,PF16906	PTHR11143	KOG3401		K02898	GO:0015934,GO:0006412,GO:0003735	AT3G49910.1		Translation protein SH3-like family protein
32064640	Eucgr.I01557	Eucgr.I01557.2	Eucgr.I01557.2.p	PF12796	PTHR24193,PTHR24193:SF88	KOG4214				AT2G17390.1	AKR2B	ankyrin repeat-containing 2B
32034565	Eucgr.J00025	Eucgr.J00025.2	Eucgr.J00025.2.p	PF00012	PTHR19375,PTHR19375:SF232			K03283		AT3G12580.1	ATHSP70,HSP70	heat shock protein 70
32032859	Eucgr.J00263	Eucgr.J00263.7	Eucgr.J00263.7.p	PF08501,PF01487	PTHR21089,PTHR21089:SF12		1.1.1.25,4.2.1.10		GO:0055114,GO:0004764,GO:0003855	AT3G06350.1	EMB3004,MEE32	dehydroquinate dehydratase, putative / shikimate dehydrogenase, putative
32035507	Eucgr.J00465	Eucgr.J00465.1	Eucgr.J00465.1.p	PF00428	PTHR21141	KOG3449		K02943		AT3G44590.2		60S acidic ribosomal protein family
32034907	Eucgr.J00613	Eucgr.J00613.1	Eucgr.J00613.1.p	PF08267,PF01717	PTHR30519,PTHR30519:SF0		2.1.1.14	K00549	GO:0008652,GO:0008270,GO:0003871,GO:0009086	AT5G17920.1	ATCIMS,ATMETS,ATMS1	Cobalamin-independent synthase family protein
32035594	Eucgr.J00666	Eucgr.J00666.1	Eucgr.J00666.1.p	PF00031	PTHR11413,PTHR11413:SF56				GO:0004869	AT3G12490.2	ATCYS6,ATCYSB,CYSB	cystatin B
32034386	Eucgr.J00880	Eucgr.J00880.1	Eucgr.J00880.1.p	PF00085	PTHR10438,PTHR10438:SF270	KOG0910	1.8.1.8	K03671	GO:0045454,GO:0015035,GO:0006662	AT1G50320.1	ATHX,ATX,THX	thioredoxin X
32035043	Eucgr.J01142	Eucgr.J01142.3	Eucgr.J01142.3.p	PF13410,PF13417	PTHR11260,PTHR11260:SF294	KOG0406	2.5.1.18		GO:0005515	AT3G55040.1	GSTL2	glutathione transferase lambda 2
32033017	Eucgr.J02596	Eucgr.J02596.2	Eucgr.J02596.2.p	PF10584,PF00227	PTHR11599,PTHR11599:SF14	KOG0176	3.4.25.1		GO:0019773,GO:0006511,GO:0004175,GO:0051603,GO:0005839,GO:0004298	AT3G14290.1	PAE2	20S proteasome alpha subunit E2
32032207	Eucgr.J02929	Eucgr.J02929.1	Eucgr.J02929.1.p	PF03767	PTHR31284,PTHR31284:SF5		3.1.3.2		GO:0003993	AT5G51260.1		HAD superfamily, subfamily IIIB acid phosphatase
32032807	Eucgr.J02991	Eucgr.J02991.1	Eucgr.J02991.1.p	PF00012	PTHR19375,PTHR19375:SF190			K09489		AT1G79930.1	HSP91	heat shock protein 91
32069672	Eucgr.K00099	Eucgr.K00099.3	Eucgr.K00099.3.p		PTHR17130					AT5G17170.2	ENH1	rubredoxin family protein
32069574	Eucgr.K00185	Eucgr.K00185.2	Eucgr.K00185.2.p	PF00408,PF02879,PF02880,PF02878	PTHR22573,PTHR22573:SF2		5.4.2.2,5.4.2.5	K01835	GO:0071704,GO:0016868,GO:0005975	AT5G51820.1	ATPGMP,PGM,PGM1,STF1	phosphoglucomutase
32066733	Eucgr.K00588	Eucgr.K00588.1	Eucgr.K00588.1.p	PF00438,PF02772,PF02773	PTHR11964,PTHR11964:SF16		2.5.1.6	K00789	GO:0006556,GO:0004478,GO:0005524	AT1G02500.1	AtSAM1,MAT1,SAM-1,SAM1	S-adenosylmethionine synthetase 1
32068500	Eucgr.K01105	Eucgr.K01105.2	Eucgr.K01105.2.p	PF07991,PF01450	PTHR21371,PTHR21371:SF11		1.1.1.86	K00053	GO:0055114,GO:0009082,GO:0004455,GO:0016491	AT3G58610.3		ketol-acid reductoisomerase
32069499	Eucgr.K01249	Eucgr.K01249.1	Eucgr.K01249.1.p	PF00294	PTHR10584,PTHR10584:SF198		2.7.1.20	K00856		AT5G03300.1	ADK2	adenosine kinase 2
32067423	Eucgr.K01283	Eucgr.K01283.1	Eucgr.K01283.1.p	PF00234	PTHR33076,PTHR33076:SF11					AT2G38540.1	ATLTP1,LP1,LTP1	lipid transfer protein 1
32068536	Eucgr.K01354	Eucgr.K01354.1	Eucgr.K01354.1.p	PF01218	PTHR10755,PTHR10755:SF7		1.3.3.3	K00228	GO:0055114,GO:0006779,GO:0004109	AT1G03475.1	ATCPO-I,HEMF1,LIN2	Coproporphyrinogen III oxidase
32067888	Eucgr.K01401	Eucgr.K01401.2	Eucgr.K01401.2.p	PF00107,PF08240	PTHR11695,PTHR11695:SF269		1.2.1.1,1.1.1.1,1.1.1.284		GO:0055114,GO:0016491,GO:0008270	AT1G77120.1	ADH,ADH1,ATADH,ATADH1	alcohol dehydrogenase 1
32068647	Eucgr.K02019	Eucgr.K02019.2	Eucgr.K02019.2.p	PF00326	PTHR10061	KOG3101	3.1.2.12	K01070	GO:0008236,GO:0006508,GO:0046294,GO:0018738	AT2G41530.1	ATSFGH,SFGH	S-formylglutathione hydrolase
32067247	Eucgr.K02073	Eucgr.K02073.2	Eucgr.K02073.2.p	PF00274	PTHR11627,PTHR11627:SF17		4.1.2.13	K01623	GO:0006096,GO:0004332	AT3G52930.1		Aldolase superfamily protein
32065922	Eucgr.K02346	Eucgr.K02346.1	Eucgr.K02346.1.p	PF02558,PF14833	PTHR22981,PTHR22981:SF53	KOG0409	1.1.1.26	K18121	GO:0055114,GO:0008677,GO:0051287	AT3G25530.1	ATGHBDH,GHBDH,GLYR1,GR1	glyoxylate reductase 1
32068794	Eucgr.K03205	Eucgr.K03205.1	Eucgr.K03205.1.p	PF14374,PF00573	PTHR19431	KOG1475		K02930	GO:0006412,GO:0005840,GO:0003735	AT3G09630.1		Ribosomal protein L4/L1 family
32047665	Eucgr.L00009	Eucgr.L00009.1	Eucgr.L00009.1.p	PF00291	PTHR10314,PTHR10314:SF110	KOG1252	2.5.1.47	K01738		AT2G43750.1	ACS1,ATCS-B,CPACS1,OASB	O-acetylserine (thiol) lyase B
32027693	Eucgr.L00600	Eucgr.L00600.1	Eucgr.L00600.1.p	PF00483	PTHR22572,PTHR22572:SF119	KOG1322	2.7.7.27	K00975	GO:0016779,GO:0009058	AT5G19220.1	ADG2,APL1	ADP glucose pyrophosphorylase large subunit 1
32045804	Eucgr.L01202	Eucgr.L01202.1	Eucgr.L01202.1.p	PF00885	PTHR21058	KOG3243	2.5.1.78	K00794	GO:0009349,GO:0009231	AT2G44050.1	COS1	6,7-dimethyl-8-ribityllumazine synthase / DMRL synthase / lumazine synthase / riboflavin synthase
32069840	Eucgr.L02773	Eucgr.L02773.1	Eucgr.L02773.1.p	PF08669,PF01571	PTHR13847,PTHR13847:SF5		2.1.2.10	K00605	GO:0006546,GO:0004047	AT1G11860.1		Glycine cleavage T-protein family
32040696	Eucgr.L03148	Eucgr.L03148.1	Eucgr.L03148.1.p	PF00248	PTHR11732,PTHR11732:SF226	KOG1575	1.1.1.317			AT1G60730.1		NAD(P)-linked oxidoreductase superfamily protein

## Sheet: GO-terms
GO term	Ontology	Description	Number in input list	Number in BG/Ref	p-value	FDR
GO:1901564	P	organonitrogen compound metabolic process	18	849	3.4e-09	6.6e-07
GO:0044710	P	single-organism metabolic process	31	2807	1.5e-08	1.4e-06
GO:1901566	P	organonitrogen compound biosynthetic process	14	618	1.1e-07	7.2e-06
GO:0044281	P	small molecule metabolic process	13	610	6.7e-07	3.2e-05
GO:0008152	P	metabolic process	53	9388	6.6e-05	0.0021
GO:0055114	P	oxidation-reduction process	19	1849	6.2e-05	0.0021
GO:0006082	P	organic acid metabolic process	8	366	9.5e-05	0.0026
GO:0044699	P	single-organism process	32	4462	0.00013	0.003
GO:0009058	P	biosynthetic process	20	2143	0.00014	0.0031
GO:1901575	P	organic substance catabolic process	6	224	0.00026	0.0043
GO:0051186	P	cofactor metabolic process	5	143	0.00027	0.0043
GO:0006979	P	response to oxidative stress	5	138	0.00023	0.0043
GO:0019752	P	carboxylic acid metabolic process	7	328	0.00031	0.0046
GO:0043436	P	oxoacid metabolic process	7	337	0.00036	0.005
GO:0009056	P	catabolic process	6	244	0.00041	0.0052
GO:0044249	P	cellular biosynthetic process	18	1984	0.00048	0.0057
GO:0006412	P	translation	7	383	0.00076	0.0086
GO:0043043	P	peptide biosynthetic process	7	391	0.00086	0.0087
GO:0043604	P	amide biosynthetic process	7	391	0.00086	0.0087
GO:0006518	P	peptide metabolic process	7	403	0.001	0.0098
GO:0043603	P	cellular amide metabolic process	7	408	0.0011	0.01
GO:0006807	P	nitrogen compound metabolic process	19	2383	0.0015	0.013
GO:0044711	P	single-organism biosynthetic process	7	457	0.0021	0.017
GO:1901576	P	organic substance biosynthetic process	16	2025	0.0043	0.034
GO:0016491	F	oxidoreductase activity	22	2023	5.4e-06	0.0006
GO:0003735	F	structural constituent of ribosome	7	274	0.0001	0.0041
GO:0005198	F	structural molecule activity	7	290	0.00015	0.0041
GO:0016616	F	oxidoreductase activity, acting on the CH-OH group of donors, NAD or NADP as acceptor	5	123	0.00014	0.0041
GO:0016614	F	oxidoreductase activity, acting on CH-OH group of donors	5	140	0.00024	0.0054
GO:0003824	F	catalytic activity	49	9441	0.0025	0.046
GO:0030529	C	intracellular ribonucleoprotein complex	8	314	3.3e-05	0.00076
GO:1990904	C	ribonucleoprotein complex	8	314	3.3e-05	0.00076
GO:0005840	C	ribosome	7	273	0.0001	0.0011
GO:0044444	C	cytoplasmic part	10	596	0.00011	0.0011
GO:0005737	C	cytoplasm	11	733	0.00013	0.0011
GO:0032991	C	macromolecular complex	12	929	0.00024	0.0018
GO:0044464	C	cell part	16	1831	0.0016	0.0089
GO:0005623	C	cell	16	1831	0.0016	0.0089
GO:0005622	C	intracellular	15	1726	0.0024	0.012
GO:0043232	C	intracellular non-membrane-bounded organelle	7	506	0.0036	0.015
GO:0043228	C	non-membrane-bounded organelle	7	506	0.0036	0.015
GO:0044424	C	intracellular part	14	1649	0.0041	0.016
