# Supplementary material for: Network Analysis Combining Proteomics and Metabolomics Reveals New Insights Into Early Responses of Eucalyptus grandis During Rust Infection
Source: Front Plant Sci. 2021 Jan 7;11:604849. doi: 10.3389/fpls.2020.604849 (PMC7817549; doi:10.3389/fpls.2020.604849)
Supplement: Supplementary Table 12 — Susceptible_24H_S-green. [file Table_12.XLSX]

## Sheet: SUS_ProteinModule-green
#pacId	locusName	transcriptName	peptideName	Pfam	Panther	KOG	KEGG/ec	KO	GO	Best-hit-arabi-name	arabi-symbol	arabi-defline
32046922	Eucgr.A00010	Eucgr.A00010.2	Eucgr.A00010.2.p	PF05697	PTHR30560				GO:0015031,GO:0006457	AT2G30695.2
32047901	Eucgr.A01774	Eucgr.A01774.2	Eucgr.A01774.2.p	PF11264	PTHR34793,PTHR34793:SF1				GO:0015979,GO:0010207	AT2G20890.1	PSB29,THF1	photosystem II reaction center PSB29 protein
32048024	Eucgr.A01801	Eucgr.A01801.2	Eucgr.A01801.2.p	PF00106	PTHR24322,PTHR24322:SF393	KOG1208	1.3.1.33		GO:0016491,GO:0008152	AT5G54190.1	PORA	protochlorophyllide oxidoreductase A
32046998	Eucgr.A02249	Eucgr.A02249.1	Eucgr.A02249.1.p	PF01493,PF04898,PF00310,PF01645	PTHR11938,PTHR11938:SF94		1.4.7.1		GO:0055114,GO:0016491,GO:0008152,GO:0015930,GO:0006807,GO:0016638,GO:0006537	AT5G04140.1	FD-GOGAT,GLS1,GLU1,GLUS	glutamate synthase 1
32049092	Eucgr.A02448	Eucgr.A02448.1	Eucgr.A02448.1.p	PF13561	PTHR24322,PTHR24322:SF411	KOG0725	1.3.1.9	K00208		AT2G05990.2	ENR1,MOD1	NAD(P)-binding Rossmann-fold superfamily protein
32061789	Eucgr.B00523	Eucgr.B00523.1	Eucgr.B00523.1.p	PF00504	PTHR21649,PTHR21649:SF17			K08910	GO:0016020,GO:0009765	AT3G47470.1	CAB4,LHCA4	light-harvesting chlorophyll-protein complex I subunit A4
32060249	Eucgr.B00532	Eucgr.B00532.1	Eucgr.B00532.1.p	PF00834	PTHR11749,PTHR11749:SF4	KOG3111	5.1.3.1	K01783	GO:0016857,GO:0005975	AT5G61410.1	EMB2728,RPE	D-ribulose-5-phosphate-3-epimerase
32061921	Eucgr.B01760	Eucgr.B01760.1	Eucgr.B01760.1.p	PF00080	PTHR10003	KOG0441	1.15.1.1	K04565	GO:0055114,GO:0046872,GO:0006801	AT1G08830.1	CSD1	copper/zinc superoxide dismutase 1
32060439	Eucgr.B01777	Eucgr.B01777.5	Eucgr.B01777.5.p	PF05368	PTHR10366,PTHR10366:SF375					AT4G39230.1		NmrA-like negative transcriptional regulator family protein
32058115	Eucgr.B02294	Eucgr.B02294.1	Eucgr.B02294.1.p	PF00582	PTHR31964,PTHR31964:SF23				GO:0006950	AT3G53990.1		Adenine nucleotide alpha hydrolases-like superfamily protein
32060004	Eucgr.B02310	Eucgr.B02310.1	Eucgr.B02310.1.p	PF00004	PTHR32429,PTHR32429:SF12	KOG0651			GO:0005524	AT2G39730.2	RCA	rubisco activase
32061046	Eucgr.B02546	Eucgr.B02546.1	Eucgr.B02546.1.p	PF10604	PTHR31907,PTHR31907:SF1					AT1G24020.2	MLP423	MLP-like protein 423
32058810	Eucgr.B02584	Eucgr.B02584.1	Eucgr.B02584.1.p	PF13410,PF13417	PTHR11260,PTHR11260:SF312	KOG0406	2.5.1.18	K00799	GO:0005515	AT1G10370.1	ATGSTU17,ERD9,GST30,GST30B	Glutathione S-transferase family protein
32048862	Eucgr.B02755	Eucgr.B02755.3	Eucgr.B02755.3.p	PF00316	PTHR11556,PTHR11556:SF16	KOG1458	3.1.3.11		GO:0042578,GO:0042132,GO:0005975	AT3G54050.1	HCEF1	high cyclic electron flow 1
32059610	Eucgr.B02864	Eucgr.B02864.2	Eucgr.B02864.2.p	PF00274	PTHR11627,PTHR11627:SF8	KOG1557	4.1.2.13		GO:0006096,GO:0004332	AT2G01140.1		Aldolase superfamily protein
32061401	Eucgr.B02879	Eucgr.B02879.1	Eucgr.B02879.1.p	PF00175	PTHR19370,PTHR19370:SF123	KOG0534			GO:0055114,GO:0016491	AT1G15140.1		FAD/NAD(P)-binding oxidoreductase
32061575	Eucgr.B03437	Eucgr.B03437.1	Eucgr.B03437.1.p	PF01118,PF02774	PTHR10174,PTHR10174:SF2	KOG4777		K00133	GO:0055114,GO:0051287,GO:0016620,GO:0046983,GO:0008652,GO:0005737,GO:0003942	AT1G14810.1		semialdehyde dehydrogenase family protein
32060686	Eucgr.B03691	Eucgr.B03691.1	Eucgr.B03691.1.p	PF03460,PF01077	PTHR11493,PTHR11493:SF48		1.8.7.1	K00392	GO:0055114,GO:0016491,GO:0051536,GO:0020037	AT5G04590.1	SIR	sulfite reductase
32058951	Eucgr.B03771	Eucgr.B03771.1	Eucgr.B03771.1.p	PF10584,PF00227	PTHR11599,PTHR11599:SF65	KOG0184	3.4.25.1	K02727	GO:0019773,GO:0006511,GO:0004175,GO:0051603,GO:0005839,GO:0004298	AT2G27020.1	PAG1	20S proteasome alpha subunit G1
32039180	Eucgr.C00146	Eucgr.C00146.1	Eucgr.C00146.1.p	PF00450	PTHR11802,PTHR11802:SF29	KOG1282		K16296	GO:0006508,GO:0004185	AT1G33540.1	scpl18	serine carboxypeptidase-like 18
32039352	Eucgr.C02176	Eucgr.C02176.1	Eucgr.C02176.1.p	PF00254	PTHR10516,PTHR10516:SF264	KOG0544	5.2.1.8		GO:0006457	AT2G43560.1		FKBP-like peptidyl-prolyl cis-trans isomerase family protein
32036937	Eucgr.C02594	Eucgr.C02594.2	Eucgr.C02594.2.p	PF00171	PTHR11699,PTHR11699:SF29	KOG2450	1.2.1.9		GO:0055114,GO:0016491,GO:0008152	AT2G24270.4	ALDH11A3	aldehyde dehydrogenase 11A3
32035933	Eucgr.C03704	Eucgr.C03704.2	Eucgr.C03704.2.p	PF05193,PF00675	PTHR11851,PTHR11851:SF145	KOG2067	1.10.2.2,3.4.24.64			AT1G51980.1		Insulinase (Peptidase family M16) protein
32049863	Eucgr.D00028	Eucgr.D00028.1	Eucgr.D00028.1.p	PF00085	PTHR10438,PTHR10438:SF275	KOG0907	1.6.5.4	K03671	GO:0045454,GO:0015035,GO:0006662	AT2G35010.2	ATO1,TO1	thioredoxin O1
32050680	Eucgr.D00640	Eucgr.D00640.1	Eucgr.D00640.1.p	PF12481	PTHR11772,PTHR11772:SF15					AT4G27450.1		Aluminium induced protein with YGL and LRDR motifs
32051997	Eucgr.D01934	Eucgr.D01934.2	Eucgr.D01934.2.p	PF01370	PTHR10366,PTHR10366:SF405		1.1.1.133	K12451	GO:0050662,GO:0003824	AT1G63000.1	NRS/ER,UER1	nucleotide-rhamnose synthase/epimerase-reductase
32051124	Eucgr.D02118	Eucgr.D02118.2	Eucgr.D02118.2.p	PF09598,PF04774	PTHR12299,PTHR12299:SF24	KOG2945		K13199		AT4G17520.1		Hyaluronan / mRNA binding family
32030639	Eucgr.E00015	Eucgr.E00015.1	Eucgr.E00015.1.p	PF14159	PTHR33222,PTHR33222:SF9					AT2G46820.2	PSAP,PSI-P,PTAC8,TMP14	photosystem I P subunit
32028975	Eucgr.E00336	Eucgr.E00336.1	Eucgr.E00336.1.p	PF01370	PTHR10366,PTHR10366:SF375				GO:0050662,GO:0003824	AT4G39230.1		NmrA-like negative transcriptional regulator family protein
32031669	Eucgr.E00488	Eucgr.E00488.1	Eucgr.E00488.1.p	PF02861	PTHR11638,PTHR11638:SF105				GO:0019538	AT4G12060.1		Double Clp-N motif protein
32028067	Eucgr.E00828	Eucgr.E00828.1	Eucgr.E00828.1.p	PF01991	PTHR12317,PTHR12317:SF18	KOG1664		K02150	GO:0046961,GO:0033178,GO:0015991,GO:0016747	AT4G11150.1	emb2448,TUF,TUFF,VHA-E1	vacuolar ATP synthase subunit E1
32031620	Eucgr.E01261	Eucgr.E01261.2	Eucgr.E01261.2.p	PF00485	PTHR10285,PTHR10285:SF74		2.7.1.19		GO:0016301,GO:0008152,GO:0005524	AT1G32060.1	PRK	phosphoribulokinase
32028539	Eucgr.E03874	Eucgr.E03874.2	Eucgr.E03874.2.p	PF08100,PF00891	PTHR11746,PTHR11746:SF106	KOG3178	2.1.1.68	K13066	GO:0046983,GO:0008171	AT5G54160.1	ATOMT1,OMT1	O-methyltransferase 1
32057520	Eucgr.F00184	Eucgr.F00184.1	Eucgr.F00184.1.p	PF00396,PF08246,PF00112	PTHR12411,PTHR12411:SF352	KOG1543	3.4.22.14		GO:0008234,GO:0006508	AT1G47128.1	RD21,RD21A	Granulin repeat cysteine protease family protein
32054226	Eucgr.F01077	Eucgr.F01077.1	Eucgr.F01077.1.p	PF00504	PTHR21649,PTHR21649:SF11			K08914	GO:0016020,GO:0009765	AT5G54270.1	LHCB3,LHCB3*1	light-harvesting chlorophyll B-binding protein 3
32057014	Eucgr.F01167	Eucgr.F01167.1	Eucgr.F01167.1.p	PF01649	PTHR33398,PTHR33398:SF2			K02968	GO:0006412,GO:0005840,GO:0005622,GO:0003735,GO:0003723	AT3G15190.1		chloroplast 30S ribosomal protein S20, putative
32055445	Eucgr.F01586	Eucgr.F01586.1	Eucgr.F01586.1.p	PF10584,PF00227	PTHR11599,PTHR11599:SF12	KOG0863	3.4.25.1	K02725	GO:0019773,GO:0006511,GO:0004175,GO:0051603,GO:0005839,GO:0004298	AT5G42790.1	ARS5,ATPSM30,PAF1	proteasome alpha subunit F1
32057693	Eucgr.F01905	Eucgr.F01905.1	Eucgr.F01905.1.p		PTHR35284,PTHR35284:SF1					AT1G45170.1
32057681	Eucgr.F02482	Eucgr.F02482.1	Eucgr.F02482.1.p	PF00244	PTHR18860,PTHR18860:SF27	KOG0841		K06630	GO:0019904	AT5G38480.1	GRF3,RCI1	general regulatory factor 3
32054193	Eucgr.F02613	Eucgr.F02613.1	Eucgr.F02613.1.p	PF00829	PTHR21349,PTHR21349:SF2	KOG1686		K02888	GO:0005840	AT1G35680.1		Ribosomal protein L21
32055835	Eucgr.F02711	Eucgr.F02711.2	Eucgr.F02711.2.p	PF00316	PTHR11556,PTHR11556:SF17		3.1.3.11		GO:0042578,GO:0042132,GO:0005975	AT1G43670.1		Inositol monophosphatase family protein
32057265	Eucgr.F02744	Eucgr.F02744.5	Eucgr.F02744.5.p	PF00107,PF08240	PTHR11695,PTHR11695:SF576		1.1.1.1		GO:0055114,GO:0016491,GO:0008270	AT1G77120.1	ADH,ADH1,ATADH,ATADH1	alcohol dehydrogenase 1
32057001	Eucgr.F02830	Eucgr.F02830.3	Eucgr.F02830.3.p	PF00400	PTHR19877	KOG1036,KOG0316			GO:0005515	AT2G46290.1		Transducin/WD40 repeat-like superfamily protein
32057219	Eucgr.F03433	Eucgr.F03433.1	Eucgr.F03433.1.p	PF01946	PTHR10617,PTHR10617:SF115	KOG2960		K03146		AT5G54770.1	THI1,THI4,TZ	thiazole biosynthetic enzyme, chloroplast (ARA6) (THI1) (THI4)
32057619	Eucgr.F03510	Eucgr.F03510.1	Eucgr.F03510.1.p	PF12327,PF00091	PTHR30314,PTHR30314:SF12		3.6.5.6	K03531	GO:0003924	AT5G55280.1	ATFTSZ1-1,CPFTSZ,FTSZ1-1	homolog of bacterial cytokinesis Z-ring protein FTSZ 1-1
32053186	Eucgr.F03980	Eucgr.F03980.1	Eucgr.F03980.1.p	PF00012	PTHR19375,PTHR19375:SF229			K03283		AT1G16030.1	Hsp70b	heat shock protein 70B
32056117	Eucgr.F04149	Eucgr.F04149.2	Eucgr.F04149.2.p	PF00213	PTHR11910,PTHR11910:SF7	KOG1662	3.6.3.14		GO:0046933,GO:0015986	AT4G09650.1	ATPD	ATP synthase delta-subunit gene
32054597	Eucgr.F04398	Eucgr.F04398.1	Eucgr.F04398.1.p	PF10584,PF00227	PTHR11599,PTHR11599:SF11	KOG0182	3.4.25.1	K02730	GO:0019773,GO:0006511,GO:0004175,GO:0051603,GO:0005839,GO:0004298	AT2G05840.1	PAA2	20S proteasome subunit PAA2
32073140	Eucgr.G01726	Eucgr.G01726.1	Eucgr.G01726.1.p	PF00274	PTHR11627,PTHR11627:SF15		4.1.2.13	K01623	GO:0006096,GO:0004332	AT4G38970.1	FBA2	fructose-bisphosphate aldolase 2
32070283	Eucgr.G01788	Eucgr.G01788.1	Eucgr.G01788.1.p	PF02874,PF00306,PF00006	PTHR15184,PTHR15184:SF53		3.6.3.6	K02147	GO:0046034,GO:0015992,GO:0033178,GO:0016820,GO:0015991,GO:0005524	AT4G38510.5		ATPase, V1 complex, subunit B protein
32070047	Eucgr.G01834	Eucgr.G01834.1	Eucgr.G01834.1.p	PF05368	PTHR14194,PTHR14194:SF81	KOG1203	1.7.1.6			AT4G35250.1		NAD(P)-binding Rossmann-fold superfamily protein
32071539	Eucgr.G02327	Eucgr.G02327.1	Eucgr.G02327.1.p	PF01055	PTHR22762,PTHR22762:SF56		3.2.1.177	K15925	GO:0005975,GO:0004553	AT1G68560.1	ATXYL1,TRG1,XYL1	alpha-xylosidase 1
32070005	Eucgr.G02468	Eucgr.G02468.1	Eucgr.G02468.1.p	PF01287	PTHR11673,PTHR11673:SF8	KOG3271			GO:0045905,GO:0045901,GO:0043022,GO:0006452,GO:0003746,GO:0003723	AT1G13950.1	ATELF5A-1,EIF-5A,EIF5A,ELF5A-1	eukaryotic elongation factor 5A-1
32071878	Eucgr.G02764	Eucgr.G02764.2	Eucgr.G02764.2.p	PF13410,PF13417	PTHR11260,PTHR11260:SF171	KOG1422	1.8.5.1		GO:0005515	AT1G75270.1	DHAR2	dehydroascorbate reductase 2
32073183	Eucgr.G02917	Eucgr.G02917.2	Eucgr.G02917.2.p	PF00410	PTHR11758,PTHR11758:SF16	KOG1754		K02957	GO:0006412,GO:0005840,GO:0003735	AT1G07770.1	RPS15A	ribosomal protein S15A
32073009	Eucgr.G03060	Eucgr.G03060.1	Eucgr.G03060.1.p	PF00504	PTHR21649,PTHR21649:SF32			K08915	GO:0016020,GO:0009765	AT2G40100.1	LHCB4.3	light harvesting complex photosystem II
32073010	Eucgr.G03060	Eucgr.G03060.2	Eucgr.G03060.2.p	PF00504	PTHR21649,PTHR21649:SF32				GO:0016020,GO:0009765	AT2G40100.1	LHCB4.3	light harvesting complex photosystem II
32042179	Eucgr.H00078	Eucgr.H00078.1	Eucgr.H00078.1.p	PF05193,PF00675	PTHR11851,PTHR11851:SF133		1.10.2.2	K17732		AT3G02090.1	MPPBETA	Insulinase (Peptidase family M16) protein
32043791	Eucgr.H00143	Eucgr.H00143.2	Eucgr.H00143.2.p	PF08442	PTHR11815,PTHR11815:SF1		6.2.1.5		GO:0008152,GO:0003824	AT2G20420.1		ATP citrate lyase (ACL) family protein
32043787	Eucgr.H00245	Eucgr.H00245.1	Eucgr.H00245.1.p	PF03168	PTHR31459,PTHR31459:SF2					AT2G44060.1		Late embryogenesis abundant protein, group 2
32044407	Eucgr.H00751	Eucgr.H00751.1	Eucgr.H00751.1.p	PF00254	PTHR10516,PTHR10516:SF293	KOG0544	5.2.1.8	K09569	GO:0006457	AT3G25220.1	FKBP15-1	FK506-binding protein 15 kD-1
32041557	Eucgr.H01016	Eucgr.H01016.1	Eucgr.H01016.1.p	PF02672	PTHR33921,PTHR33921:SF2					AT3G62410.1	CP12,CP12-2	CP12 domain-containing protein 2
32041076	Eucgr.H01524	Eucgr.H01524.1	Eucgr.H01524.1.p	PF03144,PF03143,PF00009	PTHR23115,PTHR23115:SF155		3.6.5.3	K02358	GO:0005525	AT4G02930.1		GTP binding Elongation factor Tu family protein
32045747	Eucgr.H02678	Eucgr.H02678.2	Eucgr.H02678.2.p	PF02826,PF05221	PTHR23420		3.3.1.1	K01251	GO:0055114,GO:0051287,GO:0006730,GO:0004013	AT4G13940.1	ATSAHH1,EMB1395,HOG1,MEE58,SAHH1	S-adenosyl-L-homocysteine hydrolase
32041248	Eucgr.H03041	Eucgr.H03041.1	Eucgr.H03041.1.p	PF00248	PTHR11732,PTHR11732:SF255	KOG1575				AT1G04420.1		NAD(P)-linked oxidoreductase superfamily protein
32042884	Eucgr.H03316	Eucgr.H03316.1	Eucgr.H03316.1.p	PF01263	PTHR11122,PTHR11122:SF12	KOG1594	5.1.3.15		GO:0016853,GO:0005975	AT5G66530.1		Galactose mutarotase-like superfamily protein
32042888	Eucgr.H03316	Eucgr.H03316.5	Eucgr.H03316.5.p	PF01263	PTHR11122,PTHR11122:SF12		5.1.3.15		GO:0016853,GO:0005975	AT5G66530.2		Galactose mutarotase-like superfamily protein
32042826	Eucgr.H03408	Eucgr.H03408.1	Eucgr.H03408.1.p	PF14306,PF01747	PTHR11055,PTHR11055:SF18		2.7.7.4	K13811	GO:0004781	AT3G22890.1	APS1	ATP sulfurylase 1
32045429	Eucgr.H03423	Eucgr.H03423.1	Eucgr.H03423.1.p	PF01015	PTHR11830	KOG1628		K02984	GO:0006412,GO:0005840,GO:0005622,GO:0003735	AT4G34670.1		Ribosomal protein S3Ae
32042609	Eucgr.H04007	Eucgr.H04007.1	Eucgr.H04007.1.p	PF00407	PTHR31213,PTHR31213:SF13				GO:0009607,GO:0006952	AT1G24020.1	MLP423	MLP-like protein 423
32042217	Eucgr.H04427	Eucgr.H04427.2	Eucgr.H04427.2.p	PF08501,PF01487	PTHR21089,PTHR21089:SF1		4.2.1.10,1.1.1.25		GO:0055114,GO:0004764,GO:0003855	AT3G06350.1	EMB3004,MEE32	dehydroquinate dehydratase, putative / shikimate dehydrogenase, putative
32044558	Eucgr.H04606	Eucgr.H04606.1	Eucgr.H04606.1.p	PF00160	PTHR11071,PTHR11071:SF247	KOG0880	5.2.1.8	K03768	GO:0006457,GO:0003755,GO:0000413	AT5G13120.1	ATCYP20-2,CYP20-2	cyclophilin 20-2
32045595	Eucgr.H04776	Eucgr.H04776.1	Eucgr.H04776.1.p	PF10584,PF00227	PTHR11599,PTHR11599:SF13	KOG0178	3.4.25.1	K02728	GO:0019773,GO:0006511,GO:0004175,GO:0051603,GO:0005839,GO:0004298	AT3G22110.1	PAC1	20S proteasome alpha subunit C1
32064262	Eucgr.I00224	Eucgr.I00224.1	Eucgr.I00224.1.p	PF00107,PF08240	PTHR11695,PTHR11695:SF576		1.1.1.22		GO:0055114,GO:0016491,GO:0008270	AT1G77120.1	ADH,ADH1,ATADH,ATADH1	alcohol dehydrogenase 1
32064663	Eucgr.I00441	Eucgr.I00441.1	Eucgr.I00441.1.p	PF00831	PTHR10916,PTHR10916:SF0	KOG3436		K02904	GO:0006412,GO:0005840,GO:0005622,GO:0003735	AT5G65220.1		Ribosomal L29 family protein
32063575	Eucgr.I01037	Eucgr.I01037.1	Eucgr.I01037.1.p	PF00450	PTHR11802,PTHR11802:SF29	KOG1282		K16296	GO:0006508,GO:0004185	AT1G73270.1	scpl6	serine carboxypeptidase-like 6
32063225	Eucgr.I01129	Eucgr.I01129.1	Eucgr.I01129.1.p	PF00658,PF00076	PTHR24012,PTHR24012:SF366	KOG0123		K13126	GO:0003723,GO:0003676	AT4G34110.1	ATPAB2,PAB2,PABP2	poly(A) binding protein 2
32063993	Eucgr.I01408	Eucgr.I01408.1	Eucgr.I01408.1.p	PF00141	PTHR31356,PTHR31356:SF9		1.11.1.11	K00434	GO:0055114,GO:0020037,GO:0006979,GO:0004601	AT4G35000.1	APX3	ascorbate peroxidase 3
32064028	Eucgr.I02289	Eucgr.I02289.2	Eucgr.I02289.2.p	PF00581	PTHR12231	KOG1530	2.8.1.1			AT4G35770.1	ATSEN1,DIN1,SEN1	Rhodanese/Cell cycle control phosphatase superfamily protein
32065254	Eucgr.I02340	Eucgr.I02340.1	Eucgr.I02340.1.p	PF00175	PTHR19384,PTHR19384:SF82		1.18.1.2,1.6.99.1	K02641	GO:0055114,GO:0016491	AT5G66190.1	ATLFNR1,FNR1	ferredoxin-NADP(+)-oxidoreductase 1
32035701	Eucgr.J00176	Eucgr.J00176.1	Eucgr.J00176.1.p	PF00210	PTHR11431,PTHR11431:SF41	KOG2332	1.16.3.1	K00522	GO:0008199,GO:0006879,GO:0006826	AT2G40300.1	ATFER4,FER4	ferritin 4
32033571	Eucgr.J00292	Eucgr.J00292.2	Eucgr.J00292.2.p	PF00684,PF01556	PTHR24078,PTHR24078:SF237	KOG0712			GO:0051082,GO:0031072	AT5G22060.1	ATJ2,J2	DNAJ homologue 2
32033316	Eucgr.J00758	Eucgr.J00758.1	Eucgr.J00758.1.p	PF06592	PTHR34267					AT1G01170.2		Protein of unknown function (DUF1138)
32035445	Eucgr.J01176	Eucgr.J01176.1	Eucgr.J01176.1.p	PF00026	PTHR13683,PTHR13683:SF258	KOG1339	3.4.23.12		GO:0006508,GO:0004190	AT3G54400.1		Eukaryotic aspartyl protease family protein
32033614	Eucgr.J01859	Eucgr.J01859.1	Eucgr.J01859.1.p	PF00698	PTHR10982	KOG2926	2.3.1.39	K00645		AT2G30200.1		catalytics;transferases;[acyl-carrier-protein] S-malonyltransferases;binding
32034528	Eucgr.J02067	Eucgr.J02067.1	Eucgr.J02067.1.p	PF00125	PTHR23428	KOG1744		K11252	GO:0003677,GO:0000786	AT2G28720.1		Histone superfamily protein
32035677	Eucgr.J02172	Eucgr.J02172.3	Eucgr.J02172.3.p	PF02943	PTHR35113,PTHR35113:SF1		1.8.7.2		GO:0055114,GO:0016730	AT2G04700.1		ferredoxin thioredoxin reductase catalytic beta chain family protein
32068608	Eucgr.K00137	Eucgr.K00137.1	Eucgr.K00137.1.p	PF09360	PTHR13680	KOG3461			GO:0051537,GO:0043231	AT5G51720.1		2 iron, 2 sulfur cluster binding
32068323	Eucgr.K00402	Eucgr.K00402.1	Eucgr.K00402.1.p	PF13599,PF00805	PTHR14136,PTHR14136:SF11					AT5G53490.1		Tetratricopeptide repeat (TPR)-like superfamily protein
32069501	Eucgr.K01249	Eucgr.K01249.3	Eucgr.K01249.3.p	PF00294	PTHR10584,PTHR10584:SF198		2.7.1.20	K00856		AT5G03300.1	ADK2	adenosine kinase 2
32067887	Eucgr.K01401	Eucgr.K01401.1	Eucgr.K01401.1.p	PF00107,PF08240	PTHR11695,PTHR11695:SF269		1.2.1.1,1.1.1.1,1.1.1.284	K00121	GO:0055114,GO:0016491,GO:0008270	AT5G43940.1	ADH2,ATGSNOR1,GSNOR,HOT5,PAR2	GroES-like zinc-binding dehydrogenase family protein
32067889	Eucgr.K01401	Eucgr.K01401.3	Eucgr.K01401.3.p	PF08240,PF00107	PTHR11695,PTHR11695:SF269		1.1.1.284		GO:0055114,GO:0016491,GO:0008270	AT5G43940.2	ADH2,ATGSNOR1,GSNOR,HOT5,PAR2	GroES-like zinc-binding dehydrogenase family protein
32067649	Eucgr.K01707	Eucgr.K01707.1	Eucgr.K01707.1.p	PF11969	PTHR23089,PTHR23089:SF12	KOG3275				AT3G56490.1	HINT1,HIT3	HIS triad family protein 3
32068453	Eucgr.K02283	Eucgr.K02283.3	Eucgr.K02283.3.p	PF00120,PF03951	PTHR20852,PTHR20852:SF59		6.3.1.2		GO:0006807,GO:0004356,GO:0006542	AT5G37600.1	ATGLN1;1,ATGSR1,GLN1;1,GSR 1	glutamine synthase clone R1
32069461	Eucgr.K02475	Eucgr.K02475.1	Eucgr.K02475.1.p	PF01073,PF02866	PTHR11540,PTHR11540:SF29		1.1.1.37	K00026	GO:0055114,GO:0016616,GO:0006694,GO:0003854,GO:0019752	AT3G47520.1	MDH	malate dehydrogenase
32066005	Eucgr.K02753	Eucgr.K02753.1	Eucgr.K02753.1.p	PF00334	PTHR11349,PTHR11349:SF44	KOG0888	2.7.4.6	K00940	GO:0006241,GO:0006228,GO:0006183,GO:0006165,GO:0004550	AT5G63310.1	ATNDPK2,NDPK IA,NDPK IA IA,NDPK1A,NDPK2	nucleoside diphosphate kinase 2
32066155	Eucgr.K02778	Eucgr.K02778.1	Eucgr.K02778.1.p	PF00076	PTHR24012	KOG0131			GO:0003676	AT5G50250.1	CP31B	chloroplast RNA-binding protein 31B
32066597	Eucgr.K02981	Eucgr.K02981.1	Eucgr.K02981.1.p	PF01680	PTHR31829		4.3.3.6	K06215	GO:0042823,GO:0042819	AT5G01410.1	ATPDX1,ATPDX1.3,PDX1,PDX1.3,RSR4	Aldolase-type TIM barrel family protein
32043423	Eucgr.L00747	Eucgr.L00747.2	Eucgr.L00747.2.p	PF01370	PTHR10366,PTHR10366:SF375				GO:0050662,GO:0003824	AT4G39230.1		NmrA-like negative transcriptional regulator family protein
32040572	Eucgr.L01927	Eucgr.L01927.1	Eucgr.L01927.1.p	PF00682,PF08502	PTHR10277,PTHR10277:SF42		2.3.3.13		GO:0003824,GO:0009098,GO:0003852	AT1G74040.1	IMS1,IPMS2,MAML-3	2-isopropylmalate synthase 1
32035857	Eucgr.L02803	Eucgr.L02803.1	Eucgr.L02803.1.p	PF01474	PTHR21337,PTHR21337:SF6		2.5.1.54	K01626	GO:0009073,GO:0003849	AT1G22410.1		Class-II DAHP synthetase family protein
32052320	Eucgr.L03428	Eucgr.L03428.1	Eucgr.L03428.1.p	PF00903	PTHR10374,PTHR10374:SF12	KOG2943	4.4.1.5			AT1G67280.1		Glyoxalase/Bleomycin resistance protein/Dioxygenase superfamily protein

## Sheet: GO-terms
GO term	Ontology	Description	Number in input list	Number in BG/Ref	p-value	FDR
GO:0044281	P	small molecule metabolic process	14	610	2.3e-07	6.5e-05
GO:1901564	P	organonitrogen compound metabolic process	16	849	3.8e-07	6.5e-05
GO:1901566	P	organonitrogen compound biosynthetic process	13	618	1.7e-06	0.00019
GO:0006091	P	generation of precursor metabolites and energy	6	90	2.8e-06	0.00024
GO:0009144	P	purine nucleoside triphosphate metabolic process	5	88	4.1e-05	0.0019
GO:0009199	P	ribonucleoside triphosphate metabolic process	5	88	4.1e-05	0.0019
GO:0009141	P	nucleoside triphosphate metabolic process	5	90	4.5e-05	0.0019
GO:0009205	P	purine ribonucleoside triphosphate metabolic process	5	88	4.1e-05	0.0019
GO:0044283	P	small molecule biosynthetic process	6	172	9.4e-05	0.0026
GO:0009259	P	ribonucleotide metabolic process	5	109	0.00011	0.0026
GO:0044710	P	single-organism metabolic process	25	2807	0.00011	0.0026
GO:0042278	P	purine nucleoside metabolic process	5	105	9.2e-05	0.0026
GO:0009150	P	purine ribonucleotide metabolic process	5	109	0.00011	0.0026
GO:0009119	P	ribonucleoside metabolic process	5	108	0.0001	0.0026
GO:0046128	P	purine ribonucleoside metabolic process	5	105	9.2e-05	0.0026
GO:0044711	P	single-organism biosynthetic process	9	457	0.00013	0.0027
GO:0019693	P	ribose phosphate metabolic process	5	116	0.00014	0.0029
GO:0006082	P	organic acid metabolic process	8	366	0.00015	0.0029
GO:0006163	P	purine nucleotide metabolic process	5	120	0.00017	0.003
GO:0072521	P	purine-containing compound metabolic process	5	122	0.00018	0.003
GO:0009116	P	nucleoside metabolic process	5	132	0.00026	0.0039
GO:1901657	P	glycosyl compound metabolic process	5	132	0.00026	0.0039
GO:1901575	P	organic substance catabolic process	6	224	0.00038	0.0053
GO:0016053	P	organic acid biosynthetic process	5	144	0.00038	0.0053
GO:0019752	P	carboxylic acid metabolic process	7	328	0.00046	0.0058
GO:0009117	P	nucleotide metabolic process	5	149	0.00044	0.0058
GO:0006753	P	nucleoside phosphate metabolic process	5	151	0.00047	0.0058
GO:0043436	P	oxoacid metabolic process	7	337	0.00054	0.0065
GO:0009056	P	catabolic process	6	244	0.00058	0.0068
GO:0055086	P	nucleobase-containing small molecule metabolic process	5	181	0.001	0.012
GO:0008152	P	metabolic process	52	9388	0.002	0.022
GO:0019637	P	organophosphate metabolic process	5	230	0.0029	0.03
GO:0032991	C	macromolecular complex	12	929	0.00045	0.024
